# Supplementary material for: N-(2,2-Dimethyl­propano­yl)-N′-(2-meth­oxy­phen­yl)thio­urea
Source: Acta Crystallogr Sect E Struct Rep Online. 2012 Mar 21;68(Pt 4):o1129. doi: 10.1107/S1600536812010914 (PMC3344075; doi:10.1107/S1600536812010914)
Supplement: Supplementary file 1 [file e-68-o1129-sup1.cif]

##############################################################################
#                                                                            #
# This CIF contains the data in a paper accepted for publication in          #
# Acta Crystallographica Section E. It conforms to the requirements of       #
# Notes for Authors for Acta Crystallographica Section E, and has been       #
# peer reviewed under the auspices of the IUCr Commission on Journals.       #
#                                                                            #
# Full details of the Crystallographic Information File format               #
# are given in the paper "The Crystallographic Information File (CIF):       #
# a New Standard Archive File for Crystallography" by S. R. Hall, F. H.      #
# Allen and I. D. Brown [Acta Cryst. (1991), A47, 655-685].                  #
#                                                                            #
# The current version of the core CIF dictionary is obtainable from          #
# ftp://ftp.iucr.org/pub/cif_core.dic.                                       #
#                                                                            #
# Software is freely available for graphical display of the structure(s)     #
# in this CIF. For information consult the CIF software page                 #
# http://www.iucr.org/resources/cif/software.                                #
#                                                                            #
# This file may be used for bona fide research purposes within the           #
# scientific community so long as proper attribution is given to the journal # 
# article from which it was obtained.                                        #
#                                                                            #
##############################################################################
data_global
_audit_creation_method     'form.cif (version 2.0)'
_journal_data_validation_number     ?
_journal_date_recd_electronic     2012-03-11
_journal_date_accepted     2012-03-13
_journal_name_full     'Acta Crystallographica, Section E'
_journal_year     2012
_journal_volume     68
_journal_issue      4
_journal_page_first     o1129
_journal_page_last     o1129
_journal_paper_category     QO
_journal_paper_doi     10.1107/S1600536812010914
_journal_coeditor_code     BQ2346
_publ_contact_author_name     'M. Sukeri M. Yusof'
_publ_contact_author_address
;
      Department of Chemical Sciences
      Faculty of Science and Technology
      Universiti Malaysia Terengganu
      21030 Kuaala Terengganu, Terengganu
      Malaysia
;
_publ_contact_author_email     'mohdsukeri@umt.edu.my'
_publ_contact_author_fax     '6 09 6683197'
_publ_contact_author_phone     '6 09 6683326'
_publ_section_title
;
<i>N</i>-(2,2-Dimethylpropanoyl)-<i>N</i>'-(2-methoxyphenyl)thiourea
;
loop_
    _publ_author_name
    _publ_author_footnote
    _publ_author_address
    'Kadir, Maisara A.' ?
;     Department of Chemical Sciences
      Faculty of Science and Technology
      Universiti Malaysia Terengganu
      21030 Kuala Terengganu, Terengganu
      Malaysia
;
    'Yamin, Bohari M.' ?
;     Department of Chemical Sciences and Food Technology
      Faculty of Science and Technology
      Universiti Kebangsaan Malaysia
      43650 Bangi
      Selangor, Malaysia
;
    'Yusof, M. Sukeri M.' ?
;     Department of Chemical Sciences
      Faculty of Science and Technology
      Universiti Malaysia Terengganu
      21030 Kuala Terengganu, Terengganu
      Malaysia
;
data_I
_audit_creation_method     SHELXL-97
_chemical_name_systematic
;
<i>N</i>-(2,2-Dimethylpropanoyl)-<i>N</i>'-(2-methoxyphenyl)thiourea
;
_chemical_name_common     ?
_chemical_formula_moiety     'C13 H18 N2 O2 S'
_chemical_formula_sum     'C13 H18 N2 O2 S'
_chemical_formula_iupac     'C13 H18 N2 O2 S'
_chemical_formula_weight     266.35
_chemical_melting_point     ?
_symmetry_cell_setting     orthorhombic
_symmetry_space_group_name_H-M     'P 21 21 21'
_symmetry_space_group_name_Hall     'P 2ac 2ab'
loop_
    _symmetry_equiv_pos_as_xyz
    'x, y, z'
    '-x+1/2, -y, z+1/2'
    '-x, y+1/2, -z+1/2'
    'x+1/2, -y+1/2, -z'
_cell_length_a     5.9181(10)
_cell_length_b     13.492(2)
_cell_length_c     17.592(3)
_cell_angle_alpha     90.00
_cell_angle_beta     90.00
_cell_angle_gamma     90.00
_cell_volume     1404.7(4)
_cell_formula_units_Z     4
_cell_measurement_reflns_used     770
_cell_measurement_theta_min     1.90
_cell_measurement_theta_max     25.99
_cell_measurement_temperature     273(2)
_exptl_crystal_description     slab
_exptl_crystal_colour     colourless
_exptl_crystal_size_max     0.50
_exptl_crystal_size_mid     0.14
_exptl_crystal_size_min     0.09
_exptl_crystal_density_diffrn     1.259
_exptl_crystal_density_meas     ?
_exptl_crystal_density_method     'not measured'
_exptl_crystal_F_000     568
_exptl_absorpt_coefficient_mu     0.227
_exptl_absorpt_correction_type     multi-scan
_exptl_absorpt_process_details     '(SADABS; Bruker, 2000)'
_exptl_absorpt_correction_T_min     0.8950
_exptl_absorpt_correction_T_max     0.9799
_exptl_special_details
;
;
_diffrn_ambient_temperature     273(2)
_diffrn_radiation_type     MoK\a
_diffrn_radiation_wavelength     0.71073
_diffrn_radiation_source     'fine-focus sealed tube'
_diffrn_radiation_monochromator     graphite
_diffrn_measurement_device_type
;
Bruker SMART APEX CCD area-detector
;
_diffrn_measurement_method     '\w scan'
_diffrn_detector_area_resol_mean     83.66
_diffrn_reflns_number     8711
_diffrn_reflns_av_R_equivalents     0.0445
_diffrn_reflns_av_sigmaI/netI     0.0495
_diffrn_reflns_theta_min     1.90
_diffrn_reflns_theta_max     25.99
_diffrn_reflns_theta_full     25.99
_diffrn_measured_fraction_theta_max     1.000
_diffrn_measured_fraction_theta_full     1.000
_diffrn_reflns_limit_h_min     -7
_diffrn_reflns_limit_h_max     6
_diffrn_reflns_limit_k_min     -16
_diffrn_reflns_limit_k_max     16
_diffrn_reflns_limit_l_min     -20
_diffrn_reflns_limit_l_max     21
_diffrn_standards_number     ?
_diffrn_standards_interval_count     ?
_diffrn_standards_interval_time     ?
_diffrn_standards_decay_%     ?
_refine_special_details
;
Refinement of <i>F</i>^2^ against ALL reflections. The weighted <i>R</i>-factor
<i>wR</i> and goodness of fit <i>S</i> are based on <i>F</i>^2^, conventional
<i>R</i>-factors <i>R</i> are based on <i>F</i>, with <i>F</i> set to zero for
negative <i>F</i>^2^. The threshold expression of <i>F</i>^2^ >
\s(<i>F</i>^2^) is used only for calculating <i>R</i>-factors(gt) <i>etc</i>.
and is not relevant to the choice of reflections for refinement.
<i>R</i>-factors based on <i>F</i>^2^ are statistically about twice as large
as those based on <i>F</i>, and <i>R</i>- factors based on ALL data will be
even larger.
;
_reflns_number_total     2763
_reflns_number_gt     2227
_reflns_threshold_expression     'I>2\s(I)'
_refine_ls_structure_factor_coef     Fsqd
_refine_ls_matrix_type     full
_refine_ls_R_factor_all     0.0885
_refine_ls_R_factor_gt     0.0680
_refine_ls_wR_factor_gt     0.1383
_refine_ls_wR_factor_ref     0.1466
_refine_ls_goodness_of_fit_ref     1.129
_refine_ls_restrained_S_all     1.129
_refine_ls_number_reflns     2763
_refine_ls_number_parameters     163
_refine_ls_number_restraints     0
_refine_ls_hydrogen_treatment     constr
_refine_ls_weighting_scheme     calc
_refine_ls_weighting_details
         'calc w=1/[\s^2^(Fo^2^)+(0.0655P)^2^+0.2181P] where P=(Fo^2^+2Fc^2^)/3'
_atom_sites_solution_hydrogens     geom
_atom_sites_solution_primary     direct
_atom_sites_solution_secondary     difmap
_refine_ls_shift/su_max     0.000
_refine_ls_shift/su_mean     0.000
_refine_diff_density_max     0.315
_refine_diff_density_min     -0.181
_refine_ls_extinction_method     none
_refine_ls_extinction_coef     ?
_refine_ls_abs_structure_details     'Flack (1983), 1141 Friedel pairs'
_refine_ls_abs_structure_Flack     0.63(15)
loop_
    _atom_type_symbol
    _atom_type_description
    _atom_type_scat_dispersion_real
    _atom_type_scat_dispersion_imag
    _atom_type_scat_source
    'C' 'C' 0.0033 0.0016
                         'International Tables Vol C Tables 4.2.6.8 and 6.1.1.4'
    'H' 'H' 0.0000 0.0000
                         'International Tables Vol C Tables 4.2.6.8 and 6.1.1.4'
    'N' 'N' 0.0061 0.0033
                         'International Tables Vol C Tables 4.2.6.8 and 6.1.1.4'
    'O' 'O' 0.0106 0.0060
                         'International Tables Vol C Tables 4.2.6.8 and 6.1.1.4'
    'S' 'S' 0.1246 0.1234
                         'International Tables Vol C Tables 4.2.6.8 and 6.1.1.4'
_computing_data_collection     'SMART (Bruker, 2000)'
_computing_cell_refinement     'SAINT (Bruker, 2000)'
_computing_data_reduction     'SAINT (Bruker, 2000)'
_computing_structure_solution     'SHELXTL (Sheldrick, 2008)'
_computing_structure_refinement     'SHELXTL (Sheldrick, 2008)'
_computing_molecular_graphics     'SHELXTL (Sheldrick, 2008)'
_computing_publication_material
;
SHELXTL (Sheldrick, 2008) and PARST (Nardelli, 1995)
;
loop_
    _atom_site_type_symbol
    _atom_site_label
    _atom_site_fract_x
    _atom_site_fract_y
    _atom_site_fract_z
    _atom_site_U_iso_or_equiv
    _atom_site_adp_type
    _atom_site_calc_flag
    _atom_site_refinement_flags
    _atom_site_occupancy
    _atom_site_symmetry_multiplicity
    _atom_site_disorder_assembly
    _atom_site_disorder_group
    S S1 0.1312(2) 0.79180(7) 0.57763(7) 0.0693(4) Uani d . 1 1 . .
    O O1 0.3640(5) 0.47260(17) 0.56305(13) 0.0559(7) Uani d . 1 1 . .
    O O2 0.7537(5) 0.5571(2) 0.67865(15) 0.0662(8) Uani d . 1 1 . .
    C C6 0.2391(6) 0.6781(2) 0.58348(19) 0.0442(8) Uani d . 1 1 . .
    N N2 0.3935(5) 0.6446(2) 0.63138(15) 0.0453(7) Uani d . 1 1 . .
    H H2A 0.4306 0.5836 0.6243 0.054 Uiso calc R 1 1 . .
    N N1 0.1602(5) 0.60835(18) 0.53095(15) 0.0427(7) Uani d . 1 1 . .
    H H1A 0.0573 0.6290 0.5003 0.051 Uiso calc R 1 1 . .
    C C5 0.2250(6) 0.5112(2) 0.52178(18) 0.0384(8) Uani d . 1 1 . .
    C C8 0.7025(7) 0.6429(3) 0.71748(19) 0.0474(9) Uani d . 1 1 . .
    C C9 0.8272(8) 0.6805(3) 0.7766(2) 0.0623(11) Uani d . 1 1 . .
    H H9A 0.9588 0.6489 0.7924 0.075 Uiso calc R 1 1 . .
    C C4 0.1096(6) 0.4544(2) 0.45732(18) 0.0445(8) Uani d . 1 1 . .
    C C7 0.5083(7) 0.6910(2) 0.69201(17) 0.0434(9) Uani d . 1 1 . .
    C C3 0.2134(8) 0.3508(3) 0.4531(2) 0.0682(12) Uani d . 1 1 . .
    H H3A 0.1901 0.3171 0.5005 0.102 Uiso calc R 1 1 . .
    H H3B 0.3724 0.3562 0.4432 0.102 Uiso calc R 1 1 . .
    H H3C 0.1427 0.3140 0.4128 0.102 Uiso calc R 1 1 . .
    C C2 0.1488(9) 0.5089(3) 0.3823(2) 0.0726(13) Uani d . 1 1 . .
    H H2B 0.0831 0.5738 0.3850 0.109 Uiso calc R 1 1 . .
    H H2C 0.0798 0.4724 0.3416 0.109 Uiso calc R 1 1 . .
    H H2D 0.3082 0.5146 0.3731 0.109 Uiso calc R 1 1 . .
    C C12 0.4381(8) 0.7757(3) 0.7293(2) 0.0599(12) Uani d . 1 1 . .
    H H12A 0.3061 0.8075 0.7142 0.072 Uiso calc R 1 1 . .
    C C11 0.5629(10) 0.8133(3) 0.7888(2) 0.0731(15) Uani d . 1 1 . .
    H H11A 0.5165 0.8711 0.8129 0.088 Uiso calc R 1 1 . .
    C C10 0.7544(9) 0.7660(3) 0.8125(2) 0.0714(14) Uani d . 1 1 . .
    H H10A 0.8365 0.7915 0.8532 0.086 Uiso calc R 1 1 . .
    C C13 0.9241(8) 0.4949(3) 0.7089(2) 0.0744(13) Uani d . 1 1 . .
    H H13A 0.9422 0.4379 0.6769 0.112 Uiso calc R 1 1 . .
    H H13B 0.8817 0.4740 0.7591 0.112 Uiso calc R 1 1 . .
    H H13C 1.0642 0.5307 0.7113 0.112 Uiso calc R 1 1 . .
    C C1 -0.1417(7) 0.4454(3) 0.4742(3) 0.0734(12) Uani d . 1 1 . .
    H H1B -0.2072 0.5103 0.4777 0.110 Uiso calc R 1 1 . .
    H H1C -0.1626 0.4110 0.5215 0.110 Uiso calc R 1 1 . .
    H H1D -0.2141 0.4090 0.4341 0.110 Uiso calc R 1 1 . .
loop_
    _atom_site_aniso_label
    _atom_site_aniso_U_11
    _atom_site_aniso_U_22
    _atom_site_aniso_U_33
    _atom_site_aniso_U_12
    _atom_site_aniso_U_13
    _atom_site_aniso_U_23
    S1 0.0848(8) 0.0424(5) 0.0806(7) 0.0145(6) -0.0263(7) -0.0102(5)
    O1 0.0650(17) 0.0465(13) 0.0562(14) 0.0105(13) -0.0175(14) -0.0061(11)
    O2 0.068(2) 0.0701(18) 0.0609(15) 0.0127(16) -0.0192(15) -0.0080(14)
    C6 0.045(2) 0.0429(18) 0.0448(18) -0.0036(16) 0.0009(18) 0.0016(15)
    N2 0.0535(19) 0.0360(14) 0.0465(16) 0.0025(14) -0.0089(15) -0.0053(12)
    N1 0.0445(17) 0.0396(15) 0.0440(15) 0.0033(13) -0.0109(14) -0.0057(12)
    C5 0.0366(19) 0.0403(17) 0.0385(17) -0.0044(15) 0.0033(15) 0.0015(14)
    C8 0.054(2) 0.048(2) 0.0405(18) -0.0111(18) -0.0028(17) 0.0069(16)
    C9 0.061(3) 0.074(3) 0.051(2) -0.020(2) -0.010(2) 0.008(2)
    C4 0.039(2) 0.0484(19) 0.0462(19) -0.0020(17) 0.0003(16) -0.0068(15)
    C7 0.057(2) 0.0386(18) 0.0351(18) -0.0119(18) -0.0021(17) 0.0025(14)
    C3 0.074(3) 0.057(2) 0.074(3) 0.002(2) -0.016(2) -0.027(2)
    C2 0.100(4) 0.078(3) 0.039(2) -0.011(3) -0.004(2) -0.0070(19)
    C12 0.085(3) 0.050(2) 0.045(2) -0.007(2) -0.003(2) -0.0055(17)
    C11 0.119(5) 0.050(2) 0.050(2) -0.015(3) -0.002(3) -0.0072(18)
    C10 0.100(4) 0.068(3) 0.046(2) -0.041(3) -0.016(3) 0.000(2)
    C13 0.063(3) 0.088(3) 0.073(3) 0.012(2) -0.007(2) 0.008(2)
    C1 0.051(3) 0.080(3) 0.090(3) -0.014(2) -0.002(2) -0.021(2)
_geom_special_details
;
All e.s.d.'s (except the e.s.d. in the dihedral angle between two l.s. planes)
are estimated using the full covariance matrix. The cell e.s.d.'s are taken
into account individually in the estimation of e.s.d.'s in distances, angles
and torsion angles; correlations between e.s.d.'s in cell parameters are only
used when they are defined by crystal symmetry. An approximate (isotropic)
treatment of cell e.s.d.'s is used for estimating e.s.d.'s involving l.s.
planes.
;
loop_
    _geom_bond_atom_site_label_1
    _geom_bond_atom_site_label_2
    _geom_bond_site_symmetry_2
    _geom_bond_distance
    _geom_bond_publ_flag
    S1 C6 . 1.665(3) ?
    O1 C5 . 1.215(4) ?
    O2 C8 . 1.378(5) ?
    O2 C13 . 1.416(5) ?
    C6 N2 . 1.323(4) ?
    C6 N1 . 1.399(4) ?
    N2 C7 . 1.411(4) ?
    N2 H2A . 0.8600 ?
    N1 C5 . 1.375(4) ?
    N1 H1A . 0.8600 ?
    C5 C4 . 1.530(5) ?
    C8 C9 . 1.373(5) ?
    C8 C7 . 1.394(5) ?
    C9 C10 . 1.385(6) ?
    C9 H9A . 0.9300 ?
    C4 C1 . 1.522(5) ?
    C4 C2 . 1.529(5) ?
    C4 C3 . 1.529(5) ?
    C7 C12 . 1.382(5) ?
    C3 H3A . 0.9600 ?
    C3 H3B . 0.9600 ?
    C3 H3C . 0.9600 ?
    C2 H2B . 0.9600 ?
    C2 H2C . 0.9600 ?
    C2 H2D . 0.9600 ?
    C12 C11 . 1.378(6) ?
    C12 H12A . 0.9300 ?
    C11 C10 . 1.366(7) ?
    C11 H11A . 0.9300 ?
    C10 H10A . 0.9300 ?
    C13 H13A . 0.9600 ?
    C13 H13B . 0.9600 ?
    C13 H13C . 0.9600 ?
    C1 H1B . 0.9600 ?
    C1 H1C . 0.9600 ?
    C1 H1D . 0.9600 ?
loop_
    _geom_angle_atom_site_label_1
    _geom_angle_atom_site_label_2
    _geom_angle_atom_site_label_3
    _geom_angle_site_symmetry_1
    _geom_angle_site_symmetry_3
    _geom_angle
    _geom_angle_publ_flag
    C8 O2 C13 . . 117.9(3) ?
    N2 C6 N1 . . 114.9(3) ?
    N2 C6 S1 . . 128.3(3) ?
    N1 C6 S1 . . 116.8(3) ?
    C6 N2 C7 . . 131.5(3) ?
    C6 N2 H2A . . 114.3 ?
    C7 N2 H2A . . 114.3 ?
    C5 N1 C6 . . 128.7(3) ?
    C5 N1 H1A . . 115.7 ?
    C6 N1 H1A . . 115.7 ?
    O1 C5 N1 . . 121.9(3) ?
    O1 C5 C4 . . 122.0(3) ?
    N1 C5 C4 . . 116.1(3) ?
    C9 C8 O2 . . 124.6(4) ?
    C9 C8 C7 . . 121.0(4) ?
    O2 C8 C7 . . 114.4(3) ?
    C8 C9 C10 . . 119.1(4) ?
    C8 C9 H9A . . 120.5 ?
    C10 C9 H9A . . 120.5 ?
    C1 C4 C2 . . 110.8(4) ?
    C1 C4 C3 . . 109.2(3) ?
    C2 C4 C3 . . 109.6(3) ?
    C1 C4 C5 . . 109.4(3) ?
    C2 C4 C5 . . 109.4(3) ?
    C3 C4 C5 . . 108.4(3) ?
    C12 C7 C8 . . 118.7(3) ?
    C12 C7 N2 . . 125.5(4) ?
    C8 C7 N2 . . 115.7(3) ?
    C4 C3 H3A . . 109.5 ?
    C4 C3 H3B . . 109.5 ?
    H3A C3 H3B . . 109.5 ?
    C4 C3 H3C . . 109.5 ?
    H3A C3 H3C . . 109.5 ?
    H3B C3 H3C . . 109.5 ?
    C4 C2 H2B . . 109.5 ?
    C4 C2 H2C . . 109.5 ?
    H2B C2 H2C . . 109.5 ?
    C4 C2 H2D . . 109.5 ?
    H2B C2 H2D . . 109.5 ?
    H2C C2 H2D . . 109.5 ?
    C11 C12 C7 . . 120.2(4) ?
    C11 C12 H12A . . 119.9 ?
    C7 C12 H12A . . 119.9 ?
    C10 C11 C12 . . 120.4(4) ?
    C10 C11 H11A . . 119.8 ?
    C12 C11 H11A . . 119.8 ?
    C11 C10 C9 . . 120.5(4) ?
    C11 C10 H10A . . 119.7 ?
    C9 C10 H10A . . 119.7 ?
    O2 C13 H13A . . 109.5 ?
    O2 C13 H13B . . 109.5 ?
    H13A C13 H13B . . 109.5 ?
    O2 C13 H13C . . 109.5 ?
    H13A C13 H13C . . 109.5 ?
    H13B C13 H13C . . 109.5 ?
    C4 C1 H1B . . 109.5 ?
    C4 C1 H1C . . 109.5 ?
    H1B C1 H1C . . 109.5 ?
    C4 C1 H1D . . 109.5 ?
    H1B C1 H1D . . 109.5 ?
    H1C C1 H1D . . 109.5 ?
loop_
    _geom_torsion_atom_site_label_1
    _geom_torsion_atom_site_label_2
    _geom_torsion_atom_site_label_3
    _geom_torsion_atom_site_label_4
    _geom_torsion_site_symmetry_1
    _geom_torsion_site_symmetry_2
    _geom_torsion_site_symmetry_3
    _geom_torsion_site_symmetry_4
    _geom_torsion
    _geom_torsion_publ_flag
    N1 C6 N2 C7 . . . . -178.8(3) ?
    S1 C6 N2 C7 . . . . 2.0(6) ?
    N2 C6 N1 C5 . . . . -1.5(5) ?
    S1 C6 N1 C5 . . . . 177.9(3) ?
    C6 N1 C5 O1 . . . . 2.2(5) ?
    C6 N1 C5 C4 . . . . -178.6(3) ?
    C13 O2 C8 C9 . . . . 10.6(5) ?
    C13 O2 C8 C7 . . . . -169.3(3) ?
    O2 C8 C9 C10 . . . . -178.1(3) ?
    C7 C8 C9 C10 . . . . 1.7(5) ?
    O1 C5 C4 C1 . . . . 114.7(4) ?
    N1 C5 C4 C1 . . . . -64.5(4) ?
    O1 C5 C4 C2 . . . . -123.7(4) ?
    N1 C5 C4 C2 . . . . 57.1(4) ?
    O1 C5 C4 C3 . . . . -4.2(5) ?
    N1 C5 C4 C3 . . . . 176.6(3) ?
    C9 C8 C7 C12 . . . . -2.3(5) ?
    O2 C8 C7 C12 . . . . 177.6(3) ?
    C9 C8 C7 N2 . . . . -179.4(3) ?
    O2 C8 C7 N2 . . . . 0.5(4) ?
    C6 N2 C7 C12 . . . . 19.9(6) ?
    C6 N2 C7 C8 . . . . -163.3(3) ?
    C8 C7 C12 C11 . . . . 2.2(6) ?
    N2 C7 C12 C11 . . . . 178.9(3) ?
    C7 C12 C11 C10 . . . . -1.4(6) ?
    C12 C11 C10 C9 . . . . 0.8(6) ?
    C8 C9 C10 C11 . . . . -1.0(6) ?
loop_
    _geom_hbond_atom_site_label_D
    _geom_hbond_atom_site_label_H
    _geom_hbond_atom_site_label_A
    _geom_hbond_site_symmetry_D
    _geom_hbond_site_symmetry_H
    _geom_hbond_site_symmetry_A
    _geom_hbond_distance_DH
    _geom_hbond_distance_HA
    _geom_hbond_distance_DA
    _geom_hbond_angle_DHA
    _geom_hbond_publ_flag
    N2 H2A O1 . . 1_555 0.86 1.89 2.619(4) 142 yes
    N2 H2A O2 . . 1_555 0.86 2.17 2.575(4) 109 yes
    C12 H12A S1 . . 1-555 0.93 2.62 3.235(4) 124 yes
_iucr_refine_instructions_details
;
TITL ok in P2(1)2(1)2(1)
CELL 0.71073   5.9181  13.4924  17.5916  90.000  90.000  90.000
ZERR    4.00   0.0010   0.0021   0.0028   0.000   0.000   0.000
LATT -1
SYMM 0.5-X, -Y, 0.5+Z
SYMM -X, 0.5+Y, 0.5-Z
SYMM 0.5+X, 0.5-Y, -Z
SFAC C H N O S
UNIT 52 72 8 8 4
TEMP 0
ACTA
OMIT -3 52
SIZE 0.50 0.14 0.09
CONF
L.S. 20
BOND $H
FMAP 2 1 60
PLAN 10
WGHT    0.065500    0.218100
FVAR       0.89810
S1    5    0.131158    0.791796    0.577628    11.00000    0.08483    0.04242 =
         0.08061   -0.01017   -0.02628    0.01451
O1    4    0.363996    0.472600    0.563054    11.00000    0.06496    0.04651 =
         0.05623   -0.00610   -0.01745    0.01052
O2    4    0.753680    0.557128    0.678651    11.00000    0.06760    0.07008 =
         0.06092   -0.00804   -0.01924    0.01267
C6    1    0.239101    0.678078    0.583480    11.00000    0.04503    0.04288 =
         0.04478    0.00164    0.00088   -0.00358
N2    3    0.393547    0.644555    0.631376    11.00000    0.05347    0.03603 =
         0.04651   -0.00532   -0.00888    0.00250
AFIX  43
H2A   2    0.430637    0.583621    0.624301    11.00000   -1.20000
AFIX   0
N1    3    0.160181    0.608355    0.530948    11.00000    0.04446    0.03960 =
         0.04398   -0.00568   -0.01091    0.00329
AFIX  43
H1A   2    0.057297    0.629012    0.500273    11.00000   -1.20000
AFIX   0
C5    1    0.225031    0.511238    0.521779    11.00000    0.03656    0.04026 =
         0.03849    0.00153    0.00332   -0.00440
C8    1    0.702520    0.642919    0.717481    11.00000    0.05408    0.04757 =
         0.04046    0.00692   -0.00278   -0.01109
C9    1    0.827224    0.680477    0.776627    11.00000    0.06106    0.07440 =
         0.05147    0.00799   -0.00968   -0.01950
AFIX  43
H9A   2    0.958837    0.648895    0.792365    11.00000   -1.20000
AFIX   0
C4    1    0.109576    0.454430    0.457324    11.00000    0.03890    0.04843 =
         0.04624   -0.00680    0.00026   -0.00197
C7    1    0.508266    0.690986    0.692011    11.00000    0.05654    0.03860 =
         0.03511    0.00253   -0.00211   -0.01186
C3    1    0.213366    0.350768    0.453074    11.00000    0.07355    0.05674 =
         0.07429   -0.02702   -0.01624    0.00243
AFIX  33
H3A   2    0.190132    0.317053    0.500490    11.00000   -1.50000
H3B   2    0.372437    0.356162    0.443216    11.00000   -1.50000
H3C   2    0.142677    0.314020    0.412847    11.00000   -1.50000
AFIX   0
C2    1    0.148818    0.508866    0.382259    11.00000    0.09990    0.07849 =
         0.03938   -0.00701   -0.00410   -0.01071
AFIX  33
H2B   2    0.083110    0.573819    0.385020    11.00000   -1.50000
H2C   2    0.079804    0.472395    0.341558    11.00000   -1.50000
H2D   2    0.308182    0.514567    0.373060    11.00000   -1.50000
AFIX   0
C12   1    0.438079    0.775711    0.729285    11.00000    0.08546    0.04980 =
         0.04455   -0.00549   -0.00333   -0.00662
AFIX  43
H12A  2    0.306086    0.807492    0.714156    11.00000   -1.20000
AFIX   0
C11   1    0.562901    0.813278    0.788775    11.00000    0.11942    0.05028 =
         0.04959   -0.00716   -0.00236   -0.01482
AFIX  43
H11A  2    0.516514    0.871144    0.812890    11.00000   -1.20000
AFIX   0
C10   1    0.754392    0.766028    0.812543    11.00000    0.09970    0.06848 =
         0.04593    0.00008   -0.01617   -0.04131
AFIX  43
H10A  2    0.836495    0.791511    0.853162    11.00000   -1.20000
AFIX   0
C13   1    0.924143    0.494946    0.708924    11.00000    0.06259    0.08779 =
         0.07272    0.00800   -0.00673    0.01162
AFIX  33
H13A  2    0.942158    0.437897    0.676879    11.00000   -1.50000
H13B  2    0.881683    0.474041    0.759093    11.00000   -1.50000
H13C  2    1.064151    0.530742    0.711322    11.00000   -1.50000
AFIX   0
C1    1   -0.141743    0.445357    0.474208    11.00000    0.05094    0.07954 =
         0.08978   -0.02092   -0.00231   -0.01418
AFIX  33
H1B   2   -0.207173    0.510304    0.477702    11.00000   -1.50000
H1C   2   -0.162553    0.411016    0.521487    11.00000   -1.50000
H1D   2   -0.214059    0.409027    0.434086    11.00000   -1.50000
HKLF 4
REM  ok in P2(1)2(1)2(1)
REM R1 =  0.0680 for   2227 Fo > 4sig(Fo)  and  0.0885 for all   2763 data
REM    163 parameters refined using      0 restraints
END
WGHT      0.0618      0.2615
REM Highest difference peak  0.315,  deepest hole -0.181,  1-sigma level  0.050
Q1    1   0.2395  0.7405  0.5595  11.00000  0.05    0.28
Q2    1   0.2117  0.7416  0.5968  11.00000  0.05    0.28
Q3    1   0.1792  0.8333  0.6151  11.00000  0.05    0.23
Q4    1   0.1352  0.7188  0.5847  11.00000  0.05    0.22
Q5    1  -0.0002  0.7665  0.5928  11.00000  0.05    0.22
Q6    1   0.0174  0.7403  0.5764  11.00000  0.05    0.21
Q7    1   0.3840  0.4953  0.5248  11.00000  0.05    0.19
Q8    1   0.7876  0.5410  0.6868  11.00000  0.05    0.19
Q9    1   0.6834  0.6863  0.6823  11.00000  0.05    0.18
Q10   1   0.0570  0.8591  0.5839  11.00000  0.05    0.18
;
