# Supplementary material for: N-(2,2-Dimethyl­propano­yl)-N′-(2-meth­oxy­phen­yl)thio­urea
Source: Acta Crystallogr Sect E Struct Rep Online. 2012 Mar 21;68(Pt 4):o1129. doi: 10.1107/S1600536812010914 (PMC3344075; doi:10.1107/S1600536812010914)
Supplement: Supplementary file 2 [file e-68-o1129-Isup2.hkl]

# 
# h,k,l, Fc-squared, Fo-squared, sigma(Fo-squared) and status flag 
# 
data_I
_shelx_title ' ok in P2(1)2(1)2(1)' 
_shelx_refln_list_code          4 
_shelx_F_calc_maximum      103.98 
_exptl_crystal_F_000       568.00 
_reflns_d_resolution_high  0.8109 
 
loop_ 
 _symmetry_equiv_pos_as_xyz 
 'x, y, z' 
 '-x+1/2, -y, z+1/2' 
 '-x, y+1/2, -z+1/2' 
 'x+1/2, -y+1/2, -z' 
 
_cell_length_a     5.9181 
_cell_length_b    13.4924 
_cell_length_c    17.5916 
_cell_angle_alpha  90.000 
_cell_angle_beta   90.000 
_cell_angle_gamma  90.000 
 
_shelx_F_squared_multiplier     1.000 
 
loop_ 
 _refln_index_h 
 _refln_index_k 
 _refln_index_l 
 _refln_F_squared_calc 
 _refln_F_squared_meas 
 _refln_F_squared_sigma 
 _refln_observed_status 
   2   0   0     4355.85     4656.55     79.37 o 
   4   0   0      423.19      359.75     21.56 o 
   6   0   0        6.64       28.64      9.19 o 
   1   1   0     1473.95      639.37    749.78 o 
   2   1   0      910.05      477.37    475.35 o 
   3   1   0      177.99      181.92      7.88 o 
   4   1   0       45.39       49.39      5.34 o 
   5   1   0       26.33       18.59     10.72 o 
   6   1   0        9.96       22.84      6.85 o 
   7   1   0       11.48        6.14     14.02 o 
   0   2   0        1.11        1.14      2.76 o 
   1   2   0      553.87      269.54    267.58 o 
   2   2   0      287.44      335.18     10.86 o 
   3   2   0       70.75       78.09      6.48 o 
   4   2   0       37.00       46.36      7.73 o 
   5   2   0       31.38       27.64      5.30 o 
   6   2   0       11.64       10.06      8.64 o 
   7   2   0        0.13        5.89     10.07 o 
   1   3   0      302.44      292.92      6.29 o 
   2   3   0       69.66       82.46     10.58 o 
   3   3   0      139.80      137.70      8.56 o 
   4   3   0      105.91      107.87      8.87 o 
   5   3   0      193.06      199.93     10.58 o 
   6   3   0       17.42       32.48     14.13 o 
   7   3   0        3.38        3.14      8.51 o 
   0   4   0     2973.74     3424.90     42.13 o 
   1   4   0      193.54      200.31      8.79 o 
   2   4   0       16.07       32.11      6.86 o 
   3   4   0      194.40      166.56      9.60 o 
   4   4   0       38.79       37.20      6.17 o 
   5   4   0        9.51       10.06      9.31 o 
   6   4   0       23.20       30.11      8.49 o 
   7   4   0        6.92        5.33      8.45 o 
   1   5   0        0.59        5.52      1.46 o 
   2   5   0      681.68      657.33     17.08 o 
   3   5   0      886.88      821.57     22.91 o 
   4   5   0       15.87       18.78      4.31 o 
   5   5   0      150.27      175.26     10.52 o 
   6   5   0       37.73       49.56     19.84 o 
   0   6   0     3776.92     4253.69     54.74 o 
   1   6   0      304.39      322.33      8.98 o 
   2   6   0       47.86       42.11      3.74 o 
   3   6   0       28.70       37.67      3.78 o 
   4   6   0        3.19       -0.23      3.75 o 
   5   6   0       51.53       47.37      8.78 o 
   6   6   0        0.91       15.23      6.88 o 
   1   7   0     2481.73     2545.48     28.79 o 
   2   7   0      117.19      106.23      5.24 o 
   3   7   0       92.18       89.73      5.19 o 
   4   7   0        0.59        3.45      3.27 o 
   5   7   0       27.43       40.89      7.34 o 
   6   7   0        4.43       13.87     10.10 o 
   0   8   0      280.99      243.86     11.12 o 
   1   8   0       14.87       11.92      2.90 o 
   2   8   0        2.51       10.19      3.56 o 
   3   8   0        7.64        6.43      4.70 o 
   4   8   0        0.20        7.52      4.15 o 
   5   8   0        6.60       11.50      8.68 o 
   6   8   0        7.50       12.50      8.85 o 
   1   9   0       28.03       34.37      5.86 o 
   2   9   0      148.44      135.52      7.75 o 
   3   9   0      379.35      333.01     16.73 o 
   4   9   0       32.47       31.73      4.95 o 
   5   9   0        4.32       17.44      6.88 o 
   6   9   0       14.66       15.64     17.64 o 
   0  10   0      163.28      157.12     10.43 o 
   1  10   0        0.32        5.69      3.36 o 
   2  10   0       44.97       36.95      5.32 o 
   3  10   0        6.06       11.54      6.43 o 
   4  10   0       12.32       15.97      5.89 o 
   5  10   0        9.24       28.18      7.67 o 
   1  11   0       57.04       60.95      5.50 o 
   2  11   0      824.98      815.39     21.09 o 
   3  11   0       23.74       17.31      5.11 o 
   4  11   0       38.06       49.19      9.02 o 
   5  11   0       11.35       38.35      8.58 o 
   0  12   0      309.11      252.11     14.39 o 
   1  12   0      113.21      109.86      7.26 o 
   2  12   0        6.03       15.17      5.06 o 
   3  12   0      236.69      212.84     15.11 o 
   4  12   0      127.20      130.95     12.69 o 
   5  12   0        1.76       10.93      8.12 o 
   1  13   0        4.86        2.76      4.21 o 
   2  13   0        4.89        9.98      5.86 o 
   3  13   0       50.79       43.42     16.74 o 
   4  13   0        8.42       21.81      8.46 o 
   0  14   0       72.49       68.78     16.39 o 
   1  14   0       80.24       77.13      6.89 o 
   2  14   0        0.07        7.27      5.38 o 
   3  14   0       18.04       22.16      6.55 o 
   1  15   0      101.40      107.93      8.37 o 
   2  15   0       20.35       19.48      6.64 o 
   3  15   0        0.64       -4.70      8.49 o 
   0  16   0        2.35        4.02      7.32 o 
   1  16   0       49.36       51.55      9.98 o 
   2  16   0        1.36       17.10      6.74 o 
   1   0   1     2080.53     2180.74     27.05 o 
   2   0   1     1464.78     1518.79     21.38 o 
   3   0   1      138.60      141.70      7.15 o 
   4   0   1      269.73      276.01     11.24 o 
   5   0   1        3.82       -0.60      4.75 o 
   6   0   1        6.38       10.12      6.38 o 
   7   0   1        0.14       13.04     13.44 o 
  -7   1   1       14.95       30.03     14.39 o 
  -6   1   1       14.75       23.88      6.93 o 
  -5   1   1       31.26       39.40      6.22 o 
  -4   1   1      151.49      145.61      8.37 o 
  -3   1   1      898.55      996.71     32.22 o 
  -2   1   1     1907.23     2093.94     44.47 o 
  -1   1   1      729.27      719.63     11.47 o 
   0   1   1     3396.12     3785.46     42.71 o 
   1   1   1      738.32      724.00     10.76 o 
   2   1   1     1913.01     2073.36     94.83 o 
   3   1   1      885.56     1008.63     18.73 o 
   4   1   1      157.22      135.54     12.11 o 
   5   1   1       30.51       30.97      6.76 o 
   6   1   1       15.01       25.13      7.09 o 
   7   1   1       14.89       24.69      8.69 o 
  -7   2   1        7.77       35.15     14.02 o 
  -6   2   1       24.57       29.47      8.22 o 
  -5   2   1        4.52       -2.43      4.59 o 
  -4   2   1      102.28      105.72     13.06 o 
  -3   2   1      867.25      927.14     35.56 o 
  -2   2   1     2127.97     2356.89     33.25 o 
  -1   2   1      604.37      603.94     22.24 o 
   0   2   1     3865.94     4227.16     49.64 o 
   1   2   1      621.11      589.62     12.79 o 
   2   2   1     2163.56     2348.51     45.10 o 
   3   2   1      876.30      942.38     23.51 o 
   4   2   1      101.97      104.42      7.05 o 
   5   2   1        4.00       -0.04      5.64 o 
   6   2   1       24.75       20.04      7.69 o 
   7   2   1        7.81       28.64     14.12 o 
  -7   3   1        0.36        1.33     16.56 o 
  -6   3   1       11.49       19.35      5.85 o 
  -5   3   1       32.81       32.66      6.15 o 
  -4   3   1      281.67      272.19     19.61 o 
  -3   3   1       78.93       94.43      9.21 o 
  -2   3   1      140.92      155.57      8.42 o 
  -1   3   1     2148.62     2307.88     29.20 o 
   0   3   1     1161.20     1375.34     12.64 o 
   1   3   1     2140.94     2315.44     21.28 o 
   2   3   1      146.67      147.68      6.39 o 
   3   3   1       82.22       86.30     11.17 o 
   4   3   1      281.27      133.43    137.64 o 
   5   3   1       31.98       26.52      4.57 o 
   6   3   1       11.60       11.05     10.01 o 
   7   3   1        0.32       23.08      9.68 o 
  -7   4   1       20.53       41.23     11.55 o 
  -6   4   1       25.94       22.44      6.97 o 
  -5   4   1       86.68       89.75     13.39 o 
  -4   4   1       42.66       41.74      7.75 o 
  -3   4   1      127.33      131.84      8.24 o 
  -2   4   1       51.89       68.21      5.22 o 
  -1   4   1      664.05      633.11      9.80 o 
   0   4   1      225.59      239.69      4.45 o 
   1   4   1      661.26      633.14      9.10 o 
   2   4   1       49.08       63.48      4.73 o 
   3   4   1      127.79      140.24      9.12 o 
   4   4   1       44.37       40.70     12.90 o 
   5   4   1       87.31       99.29      6.26 o 
   6   4   1       26.61       20.65      7.79 o 
   7   4   1       20.49       21.21      9.08 o 
  -6   5   1        8.64       14.81      7.31 o 
  -5   5   1       25.14       31.94      7.18 o 
  -4   5   1      199.05      220.44     16.19 o 
  -3   5   1      623.52      630.51     18.44 o 
  -2   5   1     1047.29     1097.89     18.27 o 
  -1   5   1     1362.25     1397.50     20.33 o 
   0   5   1      759.25      763.31      9.35 o 
   1   5   1     1343.00     1367.07     14.24 o 
   2   5   1     1042.58     1077.72     15.40 o 
   3   5   1      613.22      616.99     17.96 o 
   4   5   1      197.98      211.08     10.00 o 
   5   5   1       25.45       28.30      5.86 o 
   6   5   1        8.60       17.97     15.21 o 
  -6   6   1       29.99       29.18     14.38 o 
  -5   6   1      108.40      119.67     16.52 o 
  -4   6   1      307.74      294.98     14.22 o 
  -3   6   1      650.81      672.33     16.05 o 
  -2   6   1       10.90       12.85      2.38 o 
  -1   6   1     1515.16     1578.88     23.54 o 
   0   6   1     1466.20     1530.84     15.60 o 
   1   6   1     1507.83     1612.60     16.28 o 
   2   6   1       10.94       12.72      2.54 o 
   3   6   1      653.29      654.84     18.28 o 
   4   6   1      309.33      275.38     11.39 o 
   5   6   1      109.66      116.29      8.61 o 
   6   6   1       30.17       25.72     15.04 o 
  -6   7   1       16.29       16.03      9.96 o 
  -5   7   1       21.94       32.31      6.74 o 
  -4   7   1      353.81      315.66     12.37 o 
  -3   7   1      116.58      105.19      5.47 o 
  -2   7   1       69.09       76.03      3.90 o 
  -1   7   1      116.68      115.92      5.26 o 
   0   7   1      185.88      226.68      8.33 o 
   1   7   1      123.17      111.88      4.64 o 
   2   7   1       73.85       72.88      4.08 o 
   3   7   1      112.19      113.77      6.97 o 
   4   7   1      355.14      316.83     13.18 o 
   5   7   1       22.02       24.01      5.39 o 
   6   7   1       15.95       28.40      7.14 o 
  -6   8   1       18.88       19.19      8.07 o 
  -5   8   1        2.02       22.25      6.48 o 
  -4   8   1       31.45       34.37      5.28 o 
  -3   8   1      220.65      231.67     14.33 o 
  -2   8   1       73.85       76.07      5.77 o 
  -1   8   1       40.38       39.56      3.74 o 
   0   8   1     1218.30     1253.38     18.86 o 
   1   8   1       36.25       41.74      3.94 o 
   2   8   1       77.46       76.36      4.27 o 
   3   8   1      214.76      212.97     14.85 o 
   4   8   1       29.79       34.01      5.35 o 
   5   8   1        1.90        8.73      6.40 o 
   6   8   1       18.65       17.47      8.03 o 
  -6   9   1        4.89        1.70      7.72 o 
  -5   9   1       42.29       44.67      8.14 o 
  -4   9   1       37.26       37.03      5.45 o 
  -3   9   1       61.02       54.39      5.86 o 
  -2   9   1       31.87       25.23     10.08 o 
  -1   9   1      106.05      102.88      5.80 o 
   0   9   1      643.60      649.65     13.89 o 
   1   9   1      104.37      109.40      6.11 o 
   2   9   1       33.28       30.98      4.51 o 
   3   9   1       58.21       57.34      7.66 o 
   4   9   1       37.57       36.74      5.62 o 
   5   9   1       42.65       49.92      8.32 o 
   6   9   1        5.05       18.85      8.38 o 
  -5  10   1        6.98        1.15      9.79 o 
  -4  10   1       40.80       49.98     18.23 o 
  -3  10   1      173.50      165.97      9.51 o 
  -2  10   1      385.68      339.89     16.35 o 
  -1  10   1      124.08      120.82      6.67 o 
   0  10   1      418.39      412.80     11.59 o 
   1  10   1      123.26      123.51      6.89 o 
   2  10   1      388.23      372.43     13.65 o 
   3  10   1      171.26      160.82      9.86 o 
   4  10   1       41.65       49.45      6.70 o 
   5  10   1        7.12       -2.02      6.96 o 
  -5  11   1        1.07        9.65      7.54 o 
  -4  11   1       21.12       29.86      7.72 o 
  -3  11   1       21.81       35.10      9.08 o 
  -2  11   1       37.55       34.47      5.12 o 
  -1  11   1       75.97       71.48      5.65 o 
   0  11   1      393.74      335.72     14.88 o 
   1  11   1       75.23       70.94      5.81 o 
   2  11   1       38.52       35.98      5.70 o 
   3  11   1       20.98       17.39      5.22 o 
   4  11   1       20.88       28.48      5.99 o 
   5  11   1        0.94       14.39      8.00 o 
  -5  12   1       14.64       24.44      8.80 o 
  -4  12   1       27.44       37.03      8.07 o 
  -3  12   1       77.20       77.78      7.72 o 
  -2  12   1      116.79      109.35      8.35 o 
  -1  12   1       68.72       67.42      6.04 o 
   0  12   1       17.27       17.13      5.23 o 
   1  12   1       66.36       62.77      5.99 o 
   2  12   1      114.62      107.71      8.54 o 
   3  12   1       75.19       84.59      8.24 o 
   4  12   1       27.74       36.43      6.72 o 
   5  12   1       14.83       18.19      8.87 o 
  -4  13   1       47.74       65.58     10.23 o 
  -3  13   1       99.53      107.16      9.03 o 
  -2  13   1       22.54       31.05      6.10 o 
  -1  13   1        9.45        8.98      4.27 o 
   0  13   1       49.59       41.86      5.35 o 
   1  13   1        9.53       14.50      4.51 o 
   2  13   1       22.89       29.72      8.66 o 
   3  13   1       97.76      108.29     10.71 o 
   4  13   1       47.74       64.22     10.88 o 
  -3  14   1       11.26       29.54     19.37 o 
  -2  14   1       11.84       22.12      5.95 o 
  -1  14   1       31.19       47.97      5.75 o 
   0  14   1       24.24       24.52      5.14 o 
   1  14   1       31.71       22.93      5.29 o 
   2  14   1       11.76       20.10      6.17 o 
   3  14   1       11.11        9.37     11.62 o 
  -3  15   1       34.03       26.97      9.78 o 
  -2  15   1       23.43       29.45      7.90 o 
  -1  15   1       34.30       38.92      6.07 o 
   0  15   1       36.78       34.98      5.89 o 
   1  15   1       34.54       29.66      5.93 o 
   2  15   1       23.64       33.71      6.93 o 
   3  15   1       33.16       28.90      7.52 o 
  -1  16   1       26.85       43.72      6.42 o 
   0  16   1        0.23        6.83      5.40 o 
   1  16   1       26.92       14.66      5.89 o 
   0   0   2      334.76      346.54     11.64 o 
   1   0   2     2835.46     3162.84     33.74 o 
   2   0   2     1831.00     1900.24     29.07 o 
   3   0   2      523.65      514.56     13.41 o 
   4   0   2      775.73      788.13     19.19 o 
   5   0   2       98.76      100.24      9.65 o 
   6   0   2        5.33        3.02      6.59 o 
   7   0   2        6.11       -9.82      7.64 o 
  -7   1   2        5.10       -2.27      7.66 o 
  -6   1   2       31.93       42.21      9.81 o 
  -5   1   2       36.70       40.89      6.09 o 
  -4   1   2      130.74      123.78      8.04 o 
  -3   1   2      452.27      473.25     20.62 o 
  -2   1   2     1556.78     1602.57     34.81 o 
  -1   1   2     7832.64     8629.75     73.95 o 
   0   1   2     1433.32     1515.31     18.14 o 
   1   1   2     7745.74     8768.60    113.26 o 
   2   1   2     1562.63     1640.61     15.47 o 
   3   1   2      449.29      482.59     11.51 o 
   4   1   2      131.07      126.52      9.11 o 
   5   1   2       37.85       36.01      5.83 o 
   6   1   2       31.44       25.30      7.47 o 
   7   1   2        5.35       11.84     12.79 o 
  -7   2   2       12.68        0.52     11.53 o 
  -6   2   2       37.78       45.71      6.05 o 
  -5   2   2       40.44       25.79      5.95 o 
  -4   2   2       46.56       47.17     11.17 o 
  -3   2   2       82.26       81.34      9.98 o 
  -2   2   2       65.54       66.09      4.27 o 
  -1   2   2     5374.78     5950.21     39.60 o 
   0   2   2     5572.68     6097.60     54.36 o 
   1   2   2     5379.94     5970.33     52.69 o 
   2   2   2       67.82       51.26      3.97 o 
   3   2   2       82.79       70.37      3.94 o 
   4   2   2       48.99       49.39      4.15 o 
   5   2   2       38.70       35.99      6.75 o 
   6   2   2       38.36       44.49      8.88 o 
   7   2   2       12.57       11.75      8.80 o 
  -7   3   2       28.00       38.99     13.74 o 
  -6   3   2        2.63       11.69      5.74 o 
  -5   3   2       38.00       35.99      6.26 o 
  -4   3   2       75.83       91.30     12.34 o 
  -3   3   2      350.19      389.02     12.91 o 
  -2   3   2       91.27      101.37      5.52 o 
  -1   3   2       60.38       60.90      2.42 o 
   0   3   2      102.25       89.38      2.30 o 
   1   3   2       55.75       65.45      3.37 o 
   2   3   2       86.57       93.74      5.06 o 
   3   3   2      341.96      384.11     11.97 o 
   4   3   2       78.93       81.41      5.18 o 
   5   3   2       36.41       41.79      5.07 o 
   6   3   2        2.44        0.82      6.57 o 
   7   3   2       27.61       30.11     11.87 o 
  -7   4   2        0.59       19.33     12.78 o 
  -6   4   2       68.68       77.80      8.52 o 
  -5   4   2        0.43        0.78      8.70 o 
  -4   4   2       28.88       28.75      5.34 o 
  -3   4   2      403.37      417.95     15.77 o 
  -2   4   2      739.69      785.76     13.76 o 
  -1   4   2      664.75      690.00      8.13 o 
   0   4   2       30.21       26.67      1.33 o 
   1   4   2      658.89      680.76     10.02 o 
   2   4   2      730.40      777.38     14.71 o 
   3   4   2      414.41      415.82     12.57 o 
   4   4   2       29.81       24.30      4.70 o 
   5   4   2        0.49       11.68      4.58 o 
   6   4   2       68.73       76.28     16.64 o 
   7   4   2        0.60       27.72      9.74 o 
  -6   5   2       25.35       34.81      6.95 o 
  -5   5   2      115.87      115.82     14.58 o 
  -4   5   2      387.65      385.00     15.42 o 
  -3   5   2      165.44      152.83     18.50 o 
  -2   5   2      279.51      261.73      8.02 o 
  -1   5   2      690.94      712.09     11.13 o 
   0   5   2      488.19      469.77      7.33 o 
   1   5   2      672.74      703.84     16.09 o 
   2   5   2      279.57      245.66     13.88 o 
   3   5   2      168.80      155.81      7.59 o 
   4   5   2      383.61      379.37     13.55 o 
   5   5   2      115.22      139.54     11.68 o 
   6   5   2       24.98       40.53      8.88 o 
  -6   6   2       32.96       27.56     12.15 o 
  -5   6   2       21.45       14.90      8.12 o 
  -4   6   2      171.25      160.31     13.92 o 
  -3   6   2      441.58      412.19     12.08 o 
  -2   6   2      514.80      542.49     12.60 o 
  -1   6   2      849.96      906.29     11.87 o 
   0   6   2        8.12       11.06      1.87 o 
   1   6   2      848.86      928.69     12.89 o 
   2   6   2      537.92      525.15     10.64 o 
   3   6   2      441.68      413.11     12.26 o 
   4   6   2      171.94      137.16     11.01 o 
   5   6   2       21.81       23.43      4.90 o 
   6   6   2       31.68       36.20      8.37 o 
  -6   7   2        2.44       12.80      6.67 o 
  -5   7   2       10.56       14.31      5.08 o 
  -4   7   2      408.00      381.91     13.43 o 
  -3   7   2       93.37       95.33      6.69 o 
  -2   7   2      106.44      107.10      4.46 o 
  -1   7   2     1212.50     1184.88     16.37 o 
   0   7   2      596.51      556.37      9.19 o 
   1   7   2     1210.94     1160.00     14.13 o 
   2   7   2      104.41      110.36      4.99 o 
   3   7   2       90.50       91.23      5.46 o 
   4   7   2      410.76      348.72     27.07 o 
   5   7   2       10.99        9.62      7.23 o 
   6   7   2        2.39       16.56      6.95 o 
  -6   8   2        5.56        2.17      5.87 o 
  -5   8   2       10.63       11.69      5.98 o 
  -4   8   2       79.11      103.96     12.83 o 
  -3   8   2       37.48       49.54      7.28 o 
  -2   8   2      280.77      266.59      9.95 o 
  -1   8   2      176.60      167.43      5.86 o 
   0   8   2       26.85       36.32      2.95 o 
   1   8   2      178.25      168.09      5.07 o 
   2   8   2      278.25      281.31      7.91 o 
   3   8   2       37.09       44.62      4.55 o 
   4   8   2       79.61       82.75      5.80 o 
   5   8   2       10.45       18.72      5.36 o 
   6   8   2        5.09       -0.15     10.36 o 
  -6   9   2        3.01       17.78      7.82 o 
  -5   9   2       10.91       30.32      7.09 o 
  -4   9   2       36.73       35.28      6.98 o 
  -3   9   2      125.84      129.74      8.07 o 
  -2   9   2       49.85       53.17      5.21 o 
  -1   9   2      116.85      110.60      4.80 o 
   0   9   2      353.98      320.26     12.19 o 
   1   9   2      116.25      100.19      6.02 o 
   2   9   2       50.86       53.88      5.64 o 
   3   9   2      121.62      124.30      8.48 o 
   4   9   2       38.68       31.47      5.52 o 
   5   9   2       11.22       27.57      5.98 o 
   6   9   2        2.91        9.79      8.50 o 
  -5  10   2        9.06       15.99      5.90 o 
  -4  10   2        9.38        7.76     16.38 o 
  -3  10   2       86.88       85.77      6.96 o 
  -2  10   2      224.05      212.58      7.97 o 
  -1  10   2      228.46      213.59      8.54 o 
   0  10   2       76.10       70.63      5.19 o 
   1  10   2      224.56      213.07      8.84 o 
   2  10   2      229.37      213.95     10.53 o 
   3  10   2       89.17       85.96      7.72 o 
   4  10   2        8.58       14.45      4.98 o 
   5  10   2        9.55        1.52      6.83 o 
  -5  11   2       12.48       23.54      6.46 o 
  -4  11   2       37.24       47.57      6.41 o 
  -3  11   2      152.06      159.14      9.39 o 
  -2  11   2      240.21      221.48     13.01 o 
  -1  11   2      176.09      168.82      8.05 o 
   0  11   2       18.32       18.75      4.09 o 
   1  11   2      175.47      161.15      9.73 o 
   2  11   2      238.45      226.38     11.61 o 
   3  11   2      149.24      161.58     10.52 o 
   4  11   2       38.12       47.96      7.05 o 
   5  11   2       12.45        0.16      7.96 o 
  -5  12   2       28.52       38.39      9.16 o 
  -4  12   2      112.72      112.94     15.53 o 
  -3  12   2       85.51       81.35      9.80 o 
  -2  12   2       73.48       51.68     10.73 o 
  -1  12   2      129.72      111.23      7.53 o 
   0  12   2      103.20       95.08      6.74 o 
   1  12   2      134.22      121.50      7.65 o 
   2  12   2       72.89       69.10      7.33 o 
   3  12   2       84.40       79.90      8.24 o 
   4  12   2      113.27      123.78     10.24 o 
   5  12   2       28.31       42.78     10.94 o 
  -4  13   2       33.37       24.92      8.87 o 
  -3  13   2       14.05       17.80      7.33 o 
  -2  13   2        8.15        8.88      4.51 o 
  -1  13   2       21.71       25.04      4.97 o 
   0  13   2        0.01        3.97      4.41 o 
   1  13   2       21.83       31.79      5.13 o 
   2  13   2        7.34       14.79      5.46 o 
   3  13   2       14.08       16.90      6.20 o 
   4  13   2       33.81       38.33      7.31 o 
  -3  14   2      129.94      125.61     12.84 o 
  -2  14   2       15.84       12.09      5.20 o 
  -1  14   2        8.08       19.39      5.25 o 
   0  14   2        0.01        3.14      4.25 o 
   1  14   2        7.13        9.44      4.69 o 
   2  14   2       16.30       17.07      5.64 o 
   3  14   2      130.40      134.31     10.99 o 
  -3  15   2       32.34       34.36     10.54 o 
  -2  15   2       27.06       24.99      8.15 o 
  -1  15   2       17.76       22.13      5.27 o 
   0  15   2       23.65       33.18      5.89 o 
   1  15   2       18.57       28.31      5.67 o 
   2  15   2       26.46       26.84      8.31 o 
   3  15   2       31.52       30.28      8.41 o 
  -1  16   2        8.66       10.08      5.49 o 
   0  16   2       26.35       33.97      6.25 o 
   1  16   2        9.28        9.77      6.59 o 
   1   0   3        7.40        6.22      1.40 o 
   2   0   3      576.23      534.59     11.29 o 
   3   0   3       46.12       55.00      4.27 o 
   4   0   3       27.99       29.09      4.22 o 
   5   0   3       51.38       47.54      5.62 o 
   6   0   3        1.94       20.75     11.29 o 
   7   0   3        0.61        1.59      8.10 o 
  -7   1   3        4.80       12.28      8.42 o 
  -6   1   3       23.67       14.76     14.96 o 
  -5   1   3       48.28       48.23      5.94 o 
  -4   1   3        7.85        2.63      3.86 o 
  -3   1   3      313.15      301.23     15.14 o 
  -2   1   3      991.45     1058.80     19.01 o 
  -1   1   3    10776.32    12264.74     97.37 o 
   0   1   3      411.25      430.80      8.46 o 
   1   1   3    10812.16    12259.32     78.38 o 
   2   1   3      990.16     1019.26     12.81 o 
   3   1   3      300.72      308.86      8.70 o 
   4   1   3        7.85        7.74      3.45 o 
   5   1   3       46.34       59.39     11.34 o 
   6   1   3       23.79       34.89      8.24 o 
   7   1   3        4.77       -2.89      7.78 o 
  -7   2   3       14.15       17.41      8.95 o 
  -6   2   3       52.69       71.39      7.33 o 
  -5   2   3      140.77      129.72      9.17 o 
  -4   2   3       15.01       12.46      4.91 o 
  -3   2   3      631.27      623.20     17.67 o 
  -2   2   3      105.69       93.59      5.61 o 
  -1   2   3     9155.08    10447.28     73.60 o 
   0   2   3      357.96      303.17      5.14 o 
   1   2   3     9127.75    10579.67     87.63 o 
   2   2   3      106.78      102.70     11.28 o 
   3   2   3      621.01      614.09     13.52 o 
   4   2   3       15.24       13.62      3.79 o 
   5   2   3      140.80      127.10     11.26 o 
   6   2   3       52.77       58.51     22.43 o 
   7   2   3       13.81       28.58      9.61 o 
  -7   3   3        1.00        5.32     10.94 o 
  -6   3   3       19.71       36.97      5.81 o 
  -5   3   3       45.14       53.86      8.47 o 
  -4   3   3        6.52        5.21      6.79 o 
  -3   3   3       48.98       37.81      3.95 o 
  -2   3   3     1027.51     1061.97     25.99 o 
  -1   3   3     2912.97     3204.32     26.86 o 
   0   3   3     2919.79     3151.75     30.75 o 
   1   3   3     2957.04     3191.62     27.62 o 
   2   3   3      998.89     1070.65     18.13 o 
   3   3   3       47.42       49.07      6.17 o 
   4   3   3        6.71        9.70      2.91 o 
   5   3   3       44.63       37.98      7.45 o 
   6   3   3       20.55       38.11      9.92 o 
   7   3   3        0.93        0.83      7.86 o 
  -7   4   3        0.80        9.60     12.31 o 
  -6   4   3       64.62       73.94      7.48 o 
  -5   4   3       14.54       15.10      6.60 o 
  -4   4   3      333.39      307.78     19.58 o 
  -3   4   3      364.08      384.69     16.84 o 
  -2   4   3      282.07      299.20      6.89 o 
  -1   4   3      773.61      792.91      8.71 o 
   0   4   3      213.43      181.45      3.78 o 
   1   4   3      789.35      776.21      9.57 o 
   2   4   3      280.33      311.11      9.18 o 
   3   4   3      370.35      361.76     11.78 o 
   4   4   3      336.72      327.49      8.83 o 
   5   4   3       14.95       14.99      5.02 o 
   6   4   3       64.24       80.70     10.48 o 
   7   4   3        0.82       21.84      9.83 o 
  -6   5   3       71.22       71.94      9.54 o 
  -5   5   3       48.97       53.33      8.17 o 
  -4   5   3       36.94       63.32      9.23 o 
  -3   5   3      161.56      151.40      6.87 o 
  -2   5   3     1165.63     1158.00     17.71 o 
  -1   5   3     1485.50     1592.49     14.47 o 
   0   5   3      155.85      148.45      3.48 o 
   1   5   3     1479.99     1566.76     18.24 o 
   2   5   3     1160.43     1133.57     18.84 o 
   3   5   3      164.67      149.56      7.64 o 
   4   5   3       36.10       38.23      5.27 o 
   5   5   3       48.75       62.11      6.81 o 
   6   5   3       71.61       93.02     10.84 o 
  -6   6   3       28.99       41.37      7.98 o 
  -5   6   3       97.12       92.39      9.78 o 
  -4   6   3      249.25      244.87     15.40 o 
  -3   6   3      121.68      117.98      6.38 o 
  -2   6   3       25.91       27.86      2.83 o 
  -1   6   3      357.86      407.04      6.77 o 
   0   6   3     1388.51     1358.05     17.99 o 
   1   6   3      355.20      395.94      8.33 o 
   2   6   3       25.92       22.99      3.13 o 
   3   6   3      122.32      113.02      6.86 o 
   4   6   3      247.08      213.14     12.78 o 
   5   6   3       97.18      104.24      8.50 o 
   6   6   3       29.04       27.16      6.47 o 
  -6   7   3       14.56       25.14      6.06 o 
  -5   7   3       43.58       40.93      9.64 o 
  -4   7   3       45.03       44.89      5.55 o 
  -3   7   3       59.20       59.57      4.49 o 
  -2   7   3      212.55      193.83      6.51 o 
  -1   7   3      115.93      124.74      3.98 o 
   0   7   3      883.29      977.55     13.07 o 
   1   7   3      114.93      113.74      4.69 o 
   2   7   3      204.72      184.75      6.69 o 
   3   7   3       58.51       61.64      4.80 o 
   4   7   3       45.02       46.27      5.56 o 
   5   7   3       42.97       47.29      6.30 o 
   6   7   3       14.01        6.50      5.69 o 
  -6   8   3       13.07       19.96      6.09 o 
  -5   8   3        9.69       17.92      5.22 o 
  -4   8   3       23.83       30.05      5.31 o 
  -3   8   3       94.22       86.16      6.25 o 
  -2   8   3       22.42       21.04      3.03 o 
  -1   8   3      369.06      381.18     10.37 o 
   0   8   3      142.36      128.67      4.87 o 
   1   8   3      375.40      368.06      8.58 o 
   2   8   3       22.40       32.58      3.72 o 
   3   8   3       90.23       86.79      5.55 o 
   4   8   3       23.28       16.89      4.01 o 
   5   8   3        9.88       10.05      9.24 o 
   6   8   3       13.08       11.29     12.10 o 
  -6   9   3        5.41        6.36      6.19 o 
  -5   9   3       54.89       57.58      7.05 o 
  -4   9   3      100.77       93.32      7.75 o 
  -3   9   3       76.06       83.72      6.81 o 
  -2   9   3      126.64      115.17      7.90 o 
  -1   9   3      293.01      293.62      9.14 o 
   0   9   3      135.71      131.44      5.21 o 
   1   9   3      299.88      308.73     11.47 o 
   2   9   3      128.57      126.21      8.06 o 
   3   9   3       76.48       78.54      7.02 o 
   4   9   3      101.14       82.24      8.08 o 
   5   9   3       56.16       71.70      8.00 o 
   6   9   3        5.36        5.14     11.78 o 
  -5  10   3       13.96       16.29      5.42 o 
  -4  10   3       42.94       26.77      8.47 o 
  -3  10   3      203.89      210.53      8.61 o 
  -2  10   3       24.17       33.62      3.59 o 
  -1  10   3      393.31      337.43     12.64 o 
   0  10   3      126.40      113.94      7.10 o 
   1  10   3      395.59      346.56     16.04 o 
   2  10   3       24.77       36.29      5.91 o 
   3  10   3      208.16      219.25     13.41 o 
   4  10   3       44.29       43.91      6.27 o 
   5  10   3       13.86       24.74      6.52 o 
  -5  11   3       24.12       37.14      6.88 o 
  -4  11   3        3.73        9.98      4.95 o 
  -3  11   3       47.49       50.34      8.23 o 
  -2  11   3      360.57      329.50     12.69 o 
  -1  11   3       15.74       13.73      3.73 o 
   0  11   3      184.51      170.66      8.10 o 
   1  11   3       15.33        9.97      5.06 o 
   2  11   3      361.69      334.67     14.06 o 
   3  11   3       49.55       63.58      7.12 o 
   4  11   3        3.90        4.33      5.11 o 
   5  11   3       23.16       26.30      7.01 o 
  -4  12   3       12.89       22.70      7.66 o 
  -3  12   3       54.18       65.43      8.84 o 
  -2  12   3       24.85       27.23      5.62 o 
  -1  12   3      105.76      105.61      6.87 o 
   0  12   3       33.17       34.87      5.52 o 
   1  12   3      105.85       92.94      6.91 o 
   2  12   3       25.57       33.58      6.07 o 
   3  12   3       55.95       56.23      9.89 o 
   4  12   3       13.07       19.25      6.37 o 
  -4  13   3        0.70       -3.57     11.46 o 
  -3  13   3       65.55       62.86      9.09 o 
  -2  13   3       25.73       20.54      5.31 o 
  -1  13   3       97.35      102.92      7.31 o 
   0  13   3      135.61      120.22      7.96 o 
   1  13   3      100.50       92.36      7.41 o 
   2  13   3       26.57       28.97      6.15 o 
   3  13   3       66.22       64.92      8.09 o 
   4  13   3        0.81       11.72      6.05 o 
  -3  14   3       36.71       42.63      9.21 o 
  -2  14   3       10.39       20.88      5.71 o 
  -1  14   3       29.14       45.60      8.24 o 
   0  14   3       36.86       41.36      6.02 o 
   1  14   3       28.82       36.70      6.74 o 
   2  14   3       10.53       13.28      5.94 o 
   3  14   3       37.27       38.11      7.88 o 
  -2  15   3       17.10       27.21      9.29 o 
  -1  15   3        4.16       16.23      5.15 o 
   0  15   3        3.00       10.13      6.47 o 
   1  15   3        4.62       10.86      5.78 o 
   2  15   3       17.04       24.61      6.80 o 
  -1  16   3        9.37       16.30      5.81 o 
   0  16   3      119.29      126.75      9.29 o 
   1  16   3        9.85       15.41     12.61 o 
   0   0   4     3092.58     3166.32     36.41 o 
   1   0   4     4710.59     5306.16     52.93 o 
   2   0   4       69.95       67.51      3.37 o 
   3   0   4        3.07        6.75      3.74 o 
   4   0   4       27.86       24.23      4.39 o 
   5   0   4       35.44       44.59      5.51 o 
   6   0   4       16.41       14.68      7.22 o 
   7   0   4        1.57        3.18      9.83 o 
  -7   1   4        5.93       19.36      8.54 o 
  -6   1   4       15.76       13.02      7.79 o 
  -5   1   4       27.63       28.38      4.84 o 
  -4   1   4       15.44       16.51      9.49 o 
  -3   1   4     1260.66     1279.96     24.67 o 
  -2   1   4        3.03        5.84      2.05 o 
  -1   1   4     4422.53     5088.69     42.71 o 
   0   1   4     3794.42     4134.44     32.16 o 
   1   1   4     4448.76     5102.16     46.38 o 
   2   1   4        2.22        2.34      1.67 o 
   3   1   4     1246.67     1287.35     17.42 o 
   4   1   4       15.01       15.88      3.62 o 
   5   1   4       28.45       36.95      7.43 o 
   6   1   4       15.28       23.22      7.85 o 
   7   1   4        6.01       10.45      8.83 o 
  -7   2   4        3.09        5.66      8.90 o 
  -6   2   4       19.61       25.83      6.15 o 
  -5   2   4       93.28       95.45      7.14 o 
  -4   2   4       43.38       41.68     11.89 o 
  -3   2   4      180.92      158.82     10.42 o 
  -2   2   4      142.10      130.09      5.53 o 
  -1   2   4     2751.96     3037.06     27.73 o 
   0   2   4      118.19       50.48      4.00 o 
   1   2   4     2788.65     3009.34     48.94 o 
   2   2   4      147.36      138.53      7.06 o 
   3   2   4      180.57      178.29      6.39 o 
   4   2   4       41.88       45.42      4.49 o 
   5   2   4       94.50      106.95     10.58 o 
   6   2   4       19.04        8.11      7.14 o 
   7   2   4        3.05       -3.72      7.68 o 
  -7   3   4        6.30       -2.26      7.03 o 
  -6   3   4       23.43       35.87      7.32 o 
  -5   3   4       40.93       36.03      7.17 o 
  -4   3   4       32.94       30.58      7.68 o 
  -3   3   4      219.04      235.77     18.21 o 
  -2   3   4     1130.40     1206.67     12.98 o 
  -1   3   4      126.14      131.54      3.76 o 
   0   3   4     1871.85     1994.62     19.21 o 
   1   3   4      134.42      124.21      5.08 o 
   2   3   4     1125.03     1217.06     20.02 o 
   3   3   4      227.24      233.57      6.12 o 
   4   3   4       35.09       37.15      4.15 o 
   5   3   4       39.64       43.15      6.41 o 
   6   3   4       23.85        8.77     11.94 o 
   7   3   4        6.11       22.87      8.97 o 
  -6   4   4       55.25       73.67      7.20 o 
  -5   4   4       77.45       71.59      8.61 o 
  -4   4   4       23.20       27.27      5.50 o 
  -3   4   4      287.18      277.53     11.29 o 
  -2   4   4     2361.36     2510.92     22.41 o 
  -1   4   4     1448.10     1606.70     17.35 o 
   0   4   4        0.76        3.62      1.52 o 
   1   4   4     1461.94     1590.60     15.92 o 
   2   4   4     2376.84     2475.42     32.40 o 
   3   4   4      286.09      282.43     10.89 o 
   4   4   4       22.96       25.16      4.99 o 
   5   4   4       78.61       87.65      7.99 o 
   6   4   4       56.84       49.40      8.87 o 
  -6   5   4       25.84       38.60      7.65 o 
  -5   5   4      113.98      110.42     10.05 o 
  -4   5   4      219.75      235.65     12.92 o 
  -3   5   4       22.58       23.49      6.57 o 
  -2   5   4      627.43      695.26     33.52 o 
  -1   5   4      480.21      529.54      8.16 o 
   0   5   4     1249.86     1283.12     13.15 o 
   1   5   4      489.69      506.70      8.90 o 
   2   5   4      621.82      708.63     14.89 o 
   3   5   4       21.40       16.18      3.82 o 
   4   5   4      215.49      220.54     11.77 o 
   5   5   4      115.31      104.60      8.45 o 
   6   5   4       25.86       21.26     14.83 o 
  -6   6   4        3.98        7.76      6.04 o 
  -5   6   4       31.90       38.28      6.90 o 
  -4   6   4       70.35       63.71      6.19 o 
  -3   6   4       18.64       19.77      2.93 o 
  -2   6   4      525.57      494.78     13.59 o 
  -1   6   4       34.94       33.45      2.24 o 
   0   6   4        3.14        6.66      1.47 o 
   1   6   4       37.22       32.62      2.96 o 
   2   6   4      531.74      506.92     13.72 o 
   3   6   4       19.28       16.35      3.93 o 
   4   6   4       71.47       73.56      7.53 o 
   5   6   4       31.22       28.01      5.97 o 
   6   6   4        3.88       15.33      6.30 o 
  -6   7   4        2.55        0.88      8.92 o 
  -5   7   4       13.68       10.10      5.89 o 
  -4   7   4       84.83       88.76      7.09 o 
  -3   7   4      247.25      252.16      8.02 o 
  -2   7   4       77.22       70.05      4.13 o 
  -1   7   4      447.88      473.06      7.79 o 
   0   7   4     1193.07     1197.41     14.61 o 
   1   7   4      444.55      455.07      9.74 o 
   2   7   4       77.59       68.49      4.53 o 
   3   7   4      247.33      257.18      9.14 o 
   4   7   4       81.70       78.56      6.90 o 
   5   7   4       13.67       15.42      5.22 o 
   6   7   4        2.63       17.93      6.43 o 
  -6   8   4       18.41       18.34      7.26 o 
  -5   8   4        1.15        8.46      4.73 o 
  -4   8   4       62.24       62.31      6.47 o 
  -3   8   4      143.71      116.58      6.88 o 
  -2   8   4      568.38      518.60     11.05 o 
  -1   8   4      253.53      253.55      5.86 o 
   0   8   4        6.72       17.23      2.58 o 
   1   8   4      252.10      245.46      7.35 o 
   2   8   4      561.76      520.78     18.85 o 
   3   8   4      146.19      118.59      6.49 o 
   4   8   4       61.98       62.33      5.68 o 
   5   8   4        1.00       -3.55      4.53 o 
   6   8   4       18.92       22.11      9.18 o 
  -5   9   4       11.48       21.66      5.57 o 
  -4   9   4       18.83       26.42      6.01 o 
  -3   9   4       21.04       16.33      6.71 o 
  -2   9   4       77.16       78.70      4.38 o 
  -1   9   4      107.46      104.66      4.04 o 
   0   9   4        6.99       14.58      2.77 o 
   1   9   4      111.98      103.51      5.15 o 
   2   9   4       77.14       83.38      8.25 o 
   3   9   4       21.01       32.36      7.14 o 
   4   9   4       17.66       22.79      6.19 o 
   5   9   4       11.72       17.26      5.73 o 
  -5  10   4       14.32       34.76      6.62 o 
  -4  10   4        9.97        5.59      4.32 o 
  -3  10   4       59.45       61.39      6.06 o 
  -2  10   4        3.94        9.94      3.67 o 
  -1  10   4      242.98      212.60      8.39 o 
   0  10   4        0.38        7.21      3.40 o 
   1  10   4      241.39      207.45     17.07 o 
   2  10   4        3.57       10.23      4.24 o 
   3  10   4       59.40       62.35     13.89 o 
   4  10   4        9.95       12.45      5.57 o 
   5  10   4       14.32       33.00      6.96 o 
  -5  11   4        2.91       16.86      6.01 o 
  -4  11   4        7.21       17.02      5.76 o 
  -3  11   4       78.71       83.22      9.44 o 
  -2  11   4      325.66      318.09     11.11 o 
  -1  11   4      224.57      224.03     11.12 o 
   0  11   4      230.96      235.07     10.69 o 
   1  11   4      222.30      231.62     11.16 o 
   2  11   4      320.25      307.69     13.63 o 
   3  11   4       79.97       79.15      8.14 o 
   4  11   4        7.53       17.24      8.21 o 
   5  11   4        3.00       10.54      6.35 o 
  -4  12   4        3.35        8.22      6.62 o 
  -3  12   4       38.12       55.26      8.24 o 
  -2  12   4       13.30        9.67      3.88 o 
  -1  12   4      101.17      103.69      8.49 o 
   0  12   4       10.69       16.34      4.32 o 
   1  12   4      100.78      104.82      9.91 o 
   2  12   4       13.20       10.13      5.05 o 
   3  12   4       36.30       46.38      8.29 o 
   4  12   4        2.98       13.25      8.68 o 
  -4  13   4        2.49        7.17      7.59 o 
  -3  13   4       53.30       56.42      9.23 o 
  -2  13   4       64.24       52.73      7.07 o 
  -1  13   4       54.56       53.11      9.52 o 
   0  13   4        0.44        8.81      4.33 o 
   1  13   4       53.04       69.57      7.54 o 
   2  13   4       62.09       60.58      7.65 o 
   3  13   4       55.78       56.31      8.08 o 
   4  13   4        2.38       13.06      9.91 o 
  -3  14   4       18.83       23.98      8.27 o 
  -2  14   4       39.90       29.72      8.30 o 
  -1  14   4        7.32        8.90      4.73 o 
   0  14   4       42.37       47.00      6.00 o 
   1  14   4        6.73       11.11      5.50 o 
   2  14   4       39.21       47.76      7.79 o 
   3  14   4       18.80       29.53      7.09 o 
  -2  15   4        2.13        2.35      7.50 o 
  -1  15   4       11.36       18.39      5.50 o 
   0  15   4      192.06      182.20     10.55 o 
   1  15   4       11.69       30.38      6.52 o 
   2  15   4        2.17       -1.64      6.23 o 
  -1  16   4        2.49        9.12      5.48 o 
   0  16   4        6.76        9.30      5.61 o 
   1  16   4        2.62        1.35      6.41 o 
   1   0   5       73.98       71.49      3.09 o 
   2   0   5      287.61      269.65      6.30 o 
   3   0   5       84.55       69.81      4.74 o 
   4   0   5      242.99      214.81      8.52 o 
   5   0   5        2.18        0.82      4.33 o 
   6   0   5       36.00       21.32      7.63 o 
   7   0   5        2.68       12.06      8.74 o 
  -7   1   5        0.58       15.10      9.34 o 
  -6   1   5       34.10       36.83      7.24 o 
  -5   1   5       34.54       44.78      6.63 o 
  -4   1   5      226.72      219.37     10.97 o 
  -3   1   5      199.53      187.41      8.43 o 
  -2   1   5      172.10      162.03      5.74 o 
  -1   1   5     2119.72     2275.98     21.95 o 
   0   1   5     2651.42     2985.47     25.64 o 
   1   1   5     2129.25     2298.24     26.25 o 
   2   1   5      175.43      156.56      5.51 o 
   3   1   5      194.60      193.26      6.14 o 
   4   1   5      222.50      223.07      7.85 o 
   5   1   5       36.40       46.35     10.28 o 
   6   1   5       33.89       24.09     11.98 o 
   7   1   5        0.61       -8.90     16.77 o 
  -7   2   5       26.63       51.79     16.63 o 
  -6   2   5        7.58        8.69      6.40 o 
  -5   2   5      208.48      192.19      9.74 o 
  -4   2   5       13.11       18.75      4.54 o 
  -3   2   5      588.40      553.06     15.40 o 
  -2   2   5      686.87      687.66     15.03 o 
  -1   2   5      569.08      592.42      7.29 o 
   0   2   5      269.59      300.73      4.83 o 
   1   2   5      584.99      593.72     10.72 o 
   2   2   5      665.02      734.04     12.11 o 
   3   2   5      589.47      600.02     10.74 o 
   4   2   5       13.06       24.73      6.71 o 
   5   2   5      208.13      204.47     14.18 o 
   6   2   5        7.01       12.72      6.89 o 
   7   2   5       26.26       30.46     16.71 o 
  -6   3   5       14.33       22.07      6.91 o 
  -5   3   5      116.07      122.54     10.09 o 
  -4   3   5       95.70      113.39      8.51 o 
  -3   3   5      222.65      213.07      9.91 o 
  -2   3   5     1304.06     1478.59     17.68 o 
  -1   3   5      357.65      369.53      5.08 o 
   0   3   5     1838.94     1968.72     25.71 o 
   1   3   5      345.66      368.41      7.70 o 
   2   3   5     1324.20     1460.40     23.28 o 
   3   3   5      225.98      222.30      6.56 o 
   4   3   5       99.95       84.08      8.11 o 
   5   3   5      117.94      126.35      9.43 o 
   6   3   5       14.10       19.46      7.48 o 
  -6   4   5        6.61       18.48      8.67 o 
  -5   4   5       81.14       78.56      8.46 o 
  -4   4   5      314.41      293.69     13.60 o 
  -3   4   5       10.75       15.93      4.95 o 
  -2   4   5     1674.06     1656.22     20.49 o 
  -1   4   5      362.67      384.90      6.95 o 
   0   4   5      315.81      287.74      6.72 o 
   1   4   5      350.40      374.46      9.42 o 
   2   4   5     1657.56     1691.49     25.53 o 
   3   4   5       12.35        9.51      2.09 o 
   4   4   5      313.75      312.87     23.22 o 
   5   4   5       79.19       96.82      8.45 o 
   6   4   5        6.56       12.93      7.27 o 
  -6   5   5       38.70       67.05     14.07 o 
  -5   5   5       64.67       64.73      8.13 o 
  -4   5   5       61.50       66.50      5.94 o 
  -3   5   5       91.08       88.98      4.19 o 
  -2   5   5     1110.39     1192.23     13.83 o 
  -1   5   5      182.15      200.27      4.75 o 
   0   5   5       19.32       16.48      1.69 o 
   1   5   5      172.66      204.12      5.21 o 
   2   5   5     1110.60     1160.27     27.86 o 
   3   5   5       94.04       78.19      6.19 o 
   4   5   5       61.13       64.31      6.55 o 
   5   5   5       65.53       63.04      7.32 o 
   6   5   5       39.29       44.72      7.23 o 
  -6   6   5       15.47       23.36     12.26 o 
  -5   6   5       81.08       78.11      7.42 o 
  -4   6   5        9.98       12.21      4.45 o 
  -3   6   5      140.77      130.11      7.04 o 
  -2   6   5       64.63       65.78      4.43 o 
  -1   6   5      123.08      110.84      3.64 o 
   0   6   5     1028.92     1037.74     12.32 o 
   1   6   5      117.74      117.59      4.30 o 
   2   6   5       64.34       62.99      4.49 o 
   3   6   5      140.11      126.57     11.08 o 
   4   6   5       11.23       11.82      4.39 o 
   5   6   5       80.49       70.75      7.83 o 
   6   6   5       15.60       17.77      6.71 o 
  -6   7   5        7.45       21.09      7.44 o 
  -5   7   5       47.94       43.06      5.92 o 
  -4   7   5       74.66       86.05      7.48 o 
  -3   7   5      193.99      181.37      8.45 o 
  -2   7   5      190.83      189.27      6.21 o 
  -1   7   5       62.12       63.02      3.87 o 
   0   7   5      176.79      167.86      4.57 o 
   1   7   5       59.38       59.02      2.84 o 
   2   7   5      189.98      191.44      7.38 o 
   3   7   5      197.30      170.57      7.74 o 
   4   7   5       75.25       77.52      7.23 o 
   5   7   5       46.29       49.53      7.50 o 
   6   7   5        7.55        6.40      5.84 o 
  -6   8   5        0.61        4.25      6.78 o 
  -5   8   5       23.55       29.35      5.47 o 
  -4   8   5       36.02       32.99      5.47 o 
  -3   8   5       40.85       31.66      5.69 o 
  -2   8   5      149.02      144.59      5.43 o 
  -1   8   5      179.62      176.35      5.75 o 
   0   8   5      207.65      202.10      7.24 o 
   1   8   5      184.94      166.05      6.41 o 
   2   8   5      148.42      140.92      8.76 o 
   3   8   5       38.53       40.06      4.58 o 
   4   8   5       34.25       32.13      4.83 o 
   5   8   5       24.17       17.89      5.44 o 
   6   8   5        0.68        1.67      8.40 o 
  -5   9   5       32.62       44.90      6.35 o 
  -4   9   5       13.27       13.80      7.00 o 
  -3   9   5       56.92       59.16      5.53 o 
  -2   9   5      130.93      125.85      7.17 o 
  -1   9   5      334.64      335.62      8.27 o 
   0   9   5      253.41      228.94      7.55 o 
   1   9   5      332.58      321.24      9.07 o 
   2   9   5      126.41      125.14      6.39 o 
   3   9   5       55.61       45.41      6.21 o 
   4   9   5       13.85       11.88      5.34 o 
   5   9   5       33.66       38.69      7.12 o 
  -5  10   5       14.03       12.63      6.74 o 
  -4  10   5       46.37       33.97      7.24 o 
  -3  10   5      229.79      210.69     14.91 o 
  -2  10   5      302.10      288.21     14.88 o 
  -1  10   5      253.28      229.47      7.67 o 
   0  10   5       69.42       64.01      4.52 o 
   1  10   5      252.87      259.49     11.45 o 
   2  10   5      303.61      285.69     12.77 o 
   3  10   5      232.97      238.95     13.64 o 
   4  10   5       46.94       53.48     10.38 o 
   5  10   5       14.20       15.03      5.92 o 
  -5  11   5       28.24       43.17      8.32 o 
  -4  11   5       28.10       23.40      7.15 o 
  -3  11   5       33.18       43.55      7.51 o 
  -2  11   5        0.11        6.58      3.36 o 
  -1  11   5      222.26      212.13     12.46 o 
   0  11   5        1.49       -2.48      3.67 o 
   1  11   5      218.26      222.05     11.11 o 
   2  11   5        0.09        6.73      4.86 o 
   3  11   5       32.76       40.29      6.64 o 
   4  11   5       27.31       29.28      6.62 o 
   5  11   5       28.26       28.09     11.04 o 
  -4  12   5        0.47        3.57     24.29 o 
  -3  12   5       22.20       28.74      7.42 o 
  -2  12   5       56.71       56.50      6.82 o 
  -1  12   5       97.93       95.09      6.64 o 
   0  12   5        3.83        1.63      3.69 o 
   1  12   5       94.68       93.51      7.93 o 
   2  12   5       56.14       49.98      7.34 o 
   3  12   5       20.99       18.47      6.34 o 
   4  12   5        0.48        9.32      5.91 o 
  -4  13   5       59.41       73.06     19.44 o 
  -3  13   5       63.03       75.14     16.30 o 
  -2  13   5       66.68       66.01      7.75 o 
  -1  13   5       42.21       32.36      4.98 o 
   0  13   5       21.10       19.65      6.41 o 
   1  13   5       40.23       45.21      9.02 o 
   2  13   5       66.35       71.51      8.26 o 
   3  13   5       62.48       82.91      8.99 o 
   4  13   5       58.44       66.31      9.40 o 
  -3  14   5        4.77       18.00      8.01 o 
  -2  14   5       89.41       93.38     10.18 o 
  -1  14   5       27.85       33.35      7.23 o 
   0  14   5       10.89       14.94      5.01 o 
   1  14   5       28.22       30.05      6.63 o 
   2  14   5       90.59      102.92      9.47 o 
   3  14   5        4.83       11.94      7.06 o 
  -2  15   5       16.43       17.28      7.88 o 
  -1  15   5        0.08        3.22      5.91 o 
   0  15   5        5.91       15.99      5.70 o 
   1  15   5        0.03       16.55      6.46 o 
   2  15   5       15.58       14.87      6.89 o 
  -1  16   5       16.08       23.81      7.84 o 
   0  16   5       61.19       78.51      7.88 o 
   1  16   5       15.62       37.04      9.00 o 
   0   0   6      796.51      795.84     15.69 o 
   1   0   6     1012.35     1015.39     13.01 o 
   2   0   6       37.14       43.60      3.87 o 
   3   0   6        0.03        1.67      4.18 o 
   4   0   6      495.49      487.27     12.31 o 
   5   0   6      127.56      122.98      9.72 o 
   6   0   6        0.14       11.67      7.26 o 
   7   0   6       17.90        9.18      9.04 o 
  -7   1   6        4.24        4.51      9.29 o 
  -6   1   6       16.77       19.67      6.61 o 
  -5   1   6       57.49       51.49      7.14 o 
  -4   1   6       77.47       67.60      6.39 o 
  -3   1   6      243.42      218.34      8.98 o 
  -2   1   6      531.29      510.62      9.84 o 
  -1   1   6      296.15      302.64      5.23 o 
   0   1   6     1776.41     1984.44     19.86 o 
   1   1   6      300.80      301.22      6.19 o 
   2   1   6      519.18      534.89     14.09 o 
   3   1   6      242.53      227.03      6.25 o 
   4   1   6       77.05       69.37      6.37 o 
   5   1   6       58.41       55.48     10.11 o 
   6   1   6       16.60        7.40      7.07 o 
   7   1   6        4.15        7.55     10.25 o 
  -6   2   6       14.48       16.91      6.60 o 
  -5   2   6       28.45       15.93      9.89 o 
  -4   2   6       24.09       20.99      4.61 o 
  -3   2   6       92.41       87.47      6.19 o 
  -2   2   6     2394.21     2672.59     25.74 o 
  -1   2   6       12.59       15.96      1.49 o 
   0   2   6     2674.09     2772.38     20.80 o 
   1   2   6       13.50       16.70      2.08 o 
   2   2   6     2399.02     2715.02     27.49 o 
   3   2   6       95.09       80.11      5.70 o 
   4   2   6       21.36       23.87      6.80 o 
   5   2   6       29.02       28.28      7.33 o 
   6   2   6       14.44        8.78      9.39 o 
  -6   3   6       22.40       29.31      8.64 o 
  -5   3   6      178.03      169.23     11.34 o 
  -4   3   6       54.73       62.68      6.72 o 
  -3   3   6      424.44      385.99     13.18 o 
  -2   3   6      515.00      469.87     13.15 o 
  -1   3   6     2190.37     2280.07     17.34 o 
   0   3   6     1994.01     2077.48     24.98 o 
   1   3   6     2162.02     2249.68     50.38 o 
   2   3   6      527.92      466.60     12.78 o 
   3   3   6      431.54      396.63     13.23 o 
   4   3   6       54.97       66.44      6.71 o 
   5   3   6      177.65      171.83     11.03 o 
   6   3   6       21.50       44.43      8.66 o 
  -6   4   6       23.95       25.28     10.61 o 
  -5   4   6       55.22       61.00     17.96 o 
  -4   4   6      337.06      312.41     21.92 o 
  -3   4   6      293.43      264.46      8.70 o 
  -2   4   6      327.48      303.52      7.49 o 
  -1   4   6     1626.09     1686.91     16.12 o 
   0   4   6      316.67      327.47      7.00 o 
   1   4   6     1596.31     1718.35     18.02 o 
   2   4   6      322.99      307.87      8.55 o 
   3   4   6      288.42      261.72     12.54 o 
   4   4   6      334.36      320.22     13.40 o 
   5   4   6       56.14       49.47      6.87 o 
   6   4   6       24.05       24.19      7.55 o 
  -6   5   6       27.38       14.88     10.51 o 
  -5   5   6        8.87       10.21     12.24 o 
  -4   5   6       27.43       28.43      4.75 o 
  -3   5   6      133.79      137.47      6.79 o 
  -2   5   6      240.05      227.10      9.83 o 
  -1   5   6      389.90      375.76      6.74 o 
   0   5   6      291.29      288.94      6.05 o 
   1   5   6      394.45      358.80      7.41 o 
   2   5   6      243.49      223.33      7.31 o 
   3   5   6      129.13      135.73      7.88 o 
   4   5   6       27.77       36.91      5.55 o 
   5   5   6        8.85        3.77      8.22 o 
   6   5   6       27.57       31.26      6.82 o 
  -6   6   6        0.06       27.45     11.23 o 
  -5   6   6       34.81       35.13      6.86 o 
  -4   6   6       82.92       80.41      6.65 o 
  -3   6   6       61.45       52.32      4.90 o 
  -2   6   6      351.36      354.51      9.46 o 
  -1   6   6        5.82       10.33      1.81 o 
   0   6   6      486.65      498.34      7.74 o 
   1   6   6        3.96       11.78      1.87 o 
   2   6   6      347.08      334.15      9.70 o 
   3   6   6       63.76       54.77      5.64 o 
   4   6   6       83.14       82.53      7.51 o 
   5   6   6       35.05       32.17      6.21 o 
   6   6   6        0.05        1.16      9.03 o 
  -6   7   6        3.01        0.94      9.84 o 
  -5   7   6       45.94       42.91      7.56 o 
  -4   7   6       31.33       30.23      5.07 o 
  -3   7   6      221.81      193.73     11.73 o 
  -2   7   6      131.44      126.03      4.64 o 
  -1   7   6      143.61      124.59      4.14 o 
   0   7   6      193.36      170.55      4.65 o 
   1   7   6      137.08      130.75      4.80 o 
   2   7   6      131.48      119.30      6.21 o 
   3   7   6      222.71      187.98      8.32 o 
   4   7   6       31.72       35.04      5.65 o 
   5   7   6       44.40       50.29      6.85 o 
   6   7   6        3.07       16.63      6.66 o 
  -6   8   6        0.74        9.57     10.67 o 
  -5   8   6       17.61       14.29      6.25 o 
  -4   8   6       18.11       20.26      4.82 o 
  -3   8   6      240.86      202.50     11.49 o 
  -2   8   6      314.99      298.17      8.60 o 
  -1   8   6      223.92      210.54      5.57 o 
   0   8   6       99.15       86.89      4.24 o 
   1   8   6      221.49      203.78      7.29 o 
   2   8   6      314.98      302.87      9.71 o 
   3   8   6      238.25      230.79     11.23 o 
   4   8   6       17.62       14.54      4.41 o 
   5   8   6       17.65       20.00      5.61 o 
   6   8   6        0.82       -0.50      8.86 o 
  -5   9   6       12.00        8.70      7.14 o 
  -4   9   6       36.38       50.79      9.55 o 
  -3   9   6        0.86        7.16      3.82 o 
  -2   9   6       68.37       63.27      3.91 o 
  -1   9   6      695.78      684.63     12.69 o 
   0   9   6      408.07      395.19     10.83 o 
   1   9   6      702.12      689.05     23.59 o 
   2   9   6       72.94       66.15      5.64 o 
   3   9   6        0.61        3.73      3.85 o 
   4   9   6       35.62       37.44      6.60 o 
   5   9   6       12.44        5.46      6.03 o 
  -5  10   6        4.93        9.90      6.14 o 
  -4  10   6       50.70       51.59     14.70 o 
  -3  10   6       15.78       21.83      4.28 o 
  -2  10   6       92.20       79.47      7.08 o 
  -1  10   6      562.29      535.14     19.03 o 
   0  10   6      205.70      188.70      8.14 o 
   1  10   6      569.12      564.84     17.04 o 
   2  10   6       91.33       85.57      7.58 o 
   3  10   6       15.84       16.12      8.13 o 
   4  10   6       51.22       42.10     17.83 o 
   5  10   6        5.37        8.30      8.31 o 
  -5  11   6        9.81        8.21     10.75 o 
  -4  11   6       23.18       39.99     18.83 o 
  -3  11   6      110.69       98.17      9.67 o 
  -2  11   6      206.09      207.71     11.04 o 
  -1  11   6       15.50       19.37      4.09 o 
   0  11   6      261.13      237.12     12.40 o 
   1  11   6       15.41       21.29      5.22 o 
   2  11   6      212.65      207.52     11.68 o 
   3  11   6      111.78       97.41      9.29 o 
   4  11   6       23.55       26.71      7.22 o 
   5  11   6        9.89       14.30      6.96 o 
  -4  12   6       36.38       46.10      8.65 o 
  -3  12   6        5.99        5.67      6.49 o 
  -2  12   6        4.87       -2.82      4.41 o 
  -1  12   6        3.74        8.21      3.86 o 
   0  12   6      120.38      102.19      7.09 o 
   1  12   6        3.45        7.90      4.95 o 
   2  12   6        4.96       15.04      5.70 o 
   3  12   6        6.13       15.15      6.14 o 
   4  12   6       35.90       35.22      7.63 o 
  -4  13   6        0.13       12.03     10.24 o 
  -3  13   6        2.55        0.10      6.73 o 
  -2  13   6       86.44       69.18     11.57 o 
  -1  13   6        5.04       20.75      6.10 o 
   0  13   6       12.14       11.81      5.01 o 
   1  13   6        5.21       13.73      5.63 o 
   2  13   6       89.52       57.81     11.41 o 
   3  13   6        2.64        4.11      5.80 o 
   4  13   6        0.14        7.81      6.49 o 
  -3  14   6       10.80       17.84      8.56 o 
  -2  14   6       26.11       14.30      6.21 o 
  -1  14   6       42.81       34.58      6.63 o 
   0  14   6       22.26       20.73      5.08 o 
   1  14   6       43.95       33.75      7.66 o 
   2  14   6       25.82       41.34      7.24 o 
   3  14   6       10.68       22.92      7.32 o 
  -2  15   6       37.13       50.04      8.11 o 
  -1  15   6       18.02       25.58      7.14 o 
   0  15   6        0.28        9.02      5.17 o 
   1  15   6       17.99       31.01      7.13 o 
   2  15   6       37.57       34.67      7.50 o 
   1   0   7       86.28      107.12      4.23 o 
   2   0   7      372.39      346.95      7.62 o 
   3   0   7       17.50       18.95      2.85 o 
   4   0   7      177.14      179.86     12.89 o 
   5   0   7       20.34       20.99      5.92 o 
   6   0   7        9.25        6.15      6.16 o 
  -6   1   7        0.56       13.08      6.31 o 
  -5   1   7      110.83      109.57      9.82 o 
  -4   1   7       60.01       51.51      9.91 o 
  -3   1   7      405.82      368.10     15.90 o 
  -2   1   7      168.42      142.00      5.38 o 
  -1   1   7      443.86      497.99      7.23 o 
   0   1   7      393.69      376.69      7.79 o 
   1   1   7      443.50      497.78      8.88 o 
   2   1   7      169.60      154.70      7.32 o 
   3   1   7      410.63      368.80     11.74 o 
   4   1   7       55.29       40.03      5.19 o 
   5   1   7      110.58      110.70      9.25 o 
   6   1   7        0.53        6.42      7.11 o 
  -6   2   7        9.92       23.33      7.40 o 
  -5   2   7       65.42       55.72     12.05 o 
  -4   2   7       89.69       95.43      7.48 o 
  -3   2   7      252.29      240.49     17.89 o 
  -2   2   7     1367.26     1410.53     20.87 o 
  -1   2   7     1297.92     1417.39     14.87 o 
   0   2   7     1401.97     1512.53     14.16 o 
   1   2   7     1305.65     1416.40     25.53 o 
   2   2   7     1357.75     1426.43     18.98 o 
   3   2   7      250.98      236.64      9.40 o 
   4   2   7       89.06       75.90      6.52 o 
   5   2   7       67.63       67.26      9.41 o 
   6   2   7        9.32       25.46      7.95 o 
  -6   3   7       33.97       31.08     12.38 o 
  -5   3   7        4.03       12.25      9.10 o 
  -4   3   7      209.43      192.60     10.64 o 
  -3   3   7       87.02       86.78      4.71 o 
  -2   3   7       95.67      101.42      4.60 o 
  -1   3   7      624.02      654.34      8.60 o 
   0   3   7     1828.69     1953.80     21.12 o 
   1   3   7      629.67      645.82     12.47 o 
   2   3   7       97.32       88.84      5.16 o 
   3   3   7       82.28       92.78      7.09 o 
   4   3   7      213.05      161.34     10.12 o 
   5   3   7        4.23        4.54      4.95 o 
   6   3   7       34.23       31.07      8.20 o 
  -6   4   7       12.58        1.49      9.62 o 
  -5   4   7       36.54       21.31      9.82 o 
  -4   4   7        1.19       10.66      3.76 o 
  -3   4   7      258.02      266.64     10.38 o 
  -2   4   7     1016.32     1037.17     14.88 o 
  -1   4   7      124.63      132.61      4.91 o 
   0   4   7      836.29      930.95     13.39 o 
   1   4   7      117.57      132.01      4.69 o 
   2   4   7     1032.05     1013.01     22.42 o 
   3   4   7      259.40      249.04     10.85 o 
   4   4   7        1.11        0.42      4.32 o 
   5   4   7       34.73       29.97     11.60 o 
   6   4   7       12.17       17.53     12.79 o 
  -6   5   7        1.05        4.91      9.21 o 
  -5   5   7        0.03        0.77      8.19 o 
  -4   5   7       44.83       38.54      5.09 o 
  -3   5   7      401.59      380.04     10.73 o 
  -2   5   7      228.13      232.01      7.02 o 
  -1   5   7     1076.91     1030.33     11.47 o 
   0   5   7       26.83       31.66      2.91 o 
   1   5   7     1091.36     1036.70     19.90 o 
   2   5   7      232.10      217.70      7.54 o 
   3   5   7      410.65      352.78     15.33 o 
   4   5   7       43.94       42.61      6.13 o 
   5   5   7        0.02       11.60      5.27 o 
   6   5   7        1.09        9.24      6.13 o 
  -6   6   7       12.76       10.29      9.47 o 
  -5   6   7       54.66       70.27      8.24 o 
  -4   6   7       25.63       21.15      6.49 o 
  -3   6   7      265.01      245.73      9.12 o 
  -2   6   7       70.21       77.48      3.43 o 
  -1   6   7      225.00      210.54      5.53 o 
   0   6   7      504.13      522.67      8.93 o 
   1   6   7      230.14      202.11      5.86 o 
   2   6   7       69.98       61.33      4.02 o 
   3   6   7      265.12      218.88     10.70 o 
   4   6   7       26.17       31.77      5.82 o 
   5   6   7       53.45       65.76      7.60 o 
   6   6   7       12.72        7.05      8.71 o 
  -6   7   7        2.94       -1.34      9.63 o 
  -5   7   7       46.82       37.11      7.22 o 
  -4   7   7       43.58       34.96      6.39 o 
  -3   7   7       49.47       59.23      5.32 o 
  -2   7   7       38.09       43.59      3.52 o 
  -1   7   7      276.43      276.41      6.17 o 
   0   7   7       29.47       28.41      2.46 o 
   1   7   7      273.85      270.01      7.50 o 
   2   7   7       39.94       43.27      4.34 o 
   3   7   7       48.85       57.95      5.72 o 
   4   7   7       42.66       31.43      6.31 o 
   5   7   7       46.54       49.46      7.40 o 
   6   7   7        2.88        5.04      9.30 o 
  -5   8   7        1.31        5.92     12.12 o 
  -4   8   7       62.76       72.69      8.22 o 
  -3   8   7       73.32       75.70     10.64 o 
  -2   8   7      249.74      251.13      7.69 o 
  -1   8   7      296.44      286.21      6.63 o 
   0   8   7       15.39       21.63      2.49 o 
   1   8   7      306.68      279.95      9.37 o 
   2   8   7      246.37      223.36      8.76 o 
   3   8   7       70.86       71.59      6.01 o 
   4   8   7       62.44       53.39      6.00 o 
   5   8   7        1.06        3.93      5.58 o 
  -5   9   7        8.43       12.52      6.02 o 
  -4   9   7       82.04       91.67     10.41 o 
  -3   9   7       47.74       52.60      5.40 o 
  -2   9   7       71.16       68.40      4.71 o 
  -1   9   7       21.08       23.37      3.82 o 
   0   9   7      707.50      636.71     12.57 o 
   1   9   7       19.25       22.59      3.62 o 
   2   9   7       70.73       73.30      6.30 o 
   3   9   7       46.65       59.39      5.90 o 
   4   9   7       84.15       74.80     10.02 o 
   5   9   7        8.80        9.57      6.63 o 
  -5  10   7        1.16       -1.45     12.35 o 
  -4  10   7        9.41       11.65      6.38 o 
  -3  10   7       72.65       64.17      5.94 o 
  -2  10   7        2.21       -0.26      5.23 o 
  -1  10   7      428.05      402.30     10.32 o 
   0  10   7       41.46       53.34      5.95 o 
   1  10   7      425.14      399.87     11.40 o 
   2  10   7        2.88        9.37      5.17 o 
   3  10   7       74.84       60.86      7.60 o 
   4  10   7        9.18        2.93      6.37 o 
   5  10   7        1.07       -0.10      5.88 o 
  -4  11   7       14.46       17.77      9.84 o 
  -3  11   7       20.43       39.87      7.66 o 
  -2  11   7       26.67       32.22      5.51 o 
  -1  11   7       55.56       56.83      4.69 o 
   0  11   7       37.95       31.62      6.10 o 
   1  11   7       55.90       50.94      6.22 o 
   2  11   7       26.63       30.87      6.13 o 
   3  11   7       20.29       16.94      6.40 o 
   4  11   7       14.08       22.15      6.89 o 
  -4  12   7        1.05        5.46     10.61 o 
  -3  12   7        9.32       14.72      6.70 o 
  -2  12   7       65.86       59.83      6.93 o 
  -1  12   7       65.40       57.30      7.96 o 
   0  12   7        0.00        5.17      4.03 o 
   1  12   7       64.18       81.51      7.83 o 
   2  12   7       66.53       73.99      8.10 o 
   3  12   7        9.04       21.79      7.46 o 
   4  12   7        0.98        7.71      6.27 o 
  -3  13   7        3.16       14.79      7.04 o 
  -2  13   7        0.31       -3.07      4.82 o 
  -1  13   7      106.97       96.37      8.79 o 
   0  13   7      196.49      172.95     15.79 o 
   1  13   7      106.49       82.81      8.22 o 
   2  13   7        0.33        3.26      5.54 o 
   3  13   7        3.13       23.74      7.04 o 
  -3  14   7        5.44        7.82      7.68 o 
  -2  14   7       74.49       78.86     12.57 o 
  -1  14   7        4.12       15.66      6.00 o 
   0  14   7       16.70       27.94      6.19 o 
   1  14   7        4.63       13.23      6.19 o 
   2  14   7       74.93       63.89      8.47 o 
   3  14   7        5.47       12.77      9.30 o 
  -2  15   7        4.95       24.11      7.08 o 
  -1  15   7       10.99        3.57      6.06 o 
   0  15   7        6.11       11.33      6.19 o 
   1  15   7       10.53       19.30      6.91 o 
   2  15   7        5.00       18.39      7.19 o 
   0   0   8     3602.42     3948.57    133.76 o 
   1   0   8      129.33      143.27      5.21 o 
   2   0   8      249.91      256.10      6.85 o 
   3   0   8       72.45       87.92      6.31 o 
   4   0   8       31.74       22.66      5.12 o 
   5   0   8       12.76       19.26      5.80 o 
   6   0   8        0.00        7.00      6.39 o 
  -6   1   8       12.76       11.67     10.28 o 
  -5   1   8      117.28      109.83      9.80 o 
  -4   1   8        4.87       -2.75      6.00 o 
  -3   1   8       77.33       76.25      5.05 o 
  -2   1   8      937.50      968.47     15.07 o 
  -1   1   8      175.48      185.83      6.00 o 
   0   1   8        0.71        1.47      2.02 o 
   1   1   8      184.31      187.41      5.76 o 
   2   1   8      928.71      935.37     20.06 o 
   3   1   8       79.26       69.45      4.94 o 
   4   1   8        4.69        7.10      6.61 o 
   5   1   8      115.39       96.29      9.03 o 
   6   1   8       12.44       22.44      9.39 o 
  -6   2   8       25.53       34.15      8.51 o 
  -5   2   8       21.41       21.45      9.09 o 
  -4   2   8       19.92       20.22      8.03 o 
  -3   2   8       96.29       88.83      6.76 o 
  -2   2   8       64.15       62.38      4.60 o 
  -1   2   8     1304.84     1347.61     12.46 o 
   0   2   8      283.65      293.15      5.71 o 
   1   2   8     1314.02     1357.95     17.03 o 
   2   2   8       61.19       66.79      4.27 o 
   3   2   8       93.22       85.74      5.40 o 
   4   2   8       20.33       26.70      4.66 o 
   5   2   8       22.11       20.46      6.06 o 
   6   2   8       25.57       37.81     12.83 o 
  -6   3   8       13.64        7.06     11.32 o 
  -5   3   8      111.96      123.22     15.61 o 
  -4   3   8      514.61      427.26     21.47 o 
  -3   3   8      793.75      763.39     13.02 o 
  -2   3   8      384.81      395.14      7.94 o 
  -1   3   8      383.06      435.28      7.24 o 
   0   3   8       86.85       99.90      3.81 o 
   1   3   8      371.72      437.81     10.98 o 
   2   3   8      393.20      393.36     10.43 o 
   3   3   8      792.16      786.56     15.60 o 
   4   3   8      516.82      447.17     16.51 o 
   5   3   8      113.13      114.14      9.61 o 
   6   3   8       13.23        9.90      8.52 o 
  -6   4   8       10.20       37.71     12.63 o 
  -5   4   8       41.38       45.76     11.26 o 
  -4   4   8       99.96       96.43      8.13 o 
  -3   4   8      137.01      123.43      5.61 o 
  -2   4   8       44.82       56.29      3.84 o 
  -1   4   8      274.04      277.94      5.90 o 
   0   4   8      459.94      444.09     20.35 o 
   1   4   8      273.11      291.29      7.22 o 
   2   4   8       46.68       55.83      4.40 o 
   3   4   8      133.43      128.64      8.28 o 
   4   4   8       99.62       82.61      9.71 o 
   5   4   8       41.91       40.55      6.80 o 
   6   4   8       10.40       31.65     11.73 o 
  -6   5   8        1.46       18.42     10.32 o 
  -5   5   8       50.61       60.97     12.13 o 
  -4   5   8       25.33       21.31      7.51 o 
  -3   5   8       24.42       20.30      3.39 o 
  -2   5   8       19.97       22.41      3.30 o 
  -1   5   8       74.66       77.87      3.48 o 
   0   5   8       30.20       36.92      3.71 o 
   1   5   8       80.01       81.48      4.03 o 
   2   5   8       19.52       17.45      3.11 o 
   3   5   8       24.98       22.14      4.66 o 
   4   5   8       24.57       18.05      5.34 o 
   5   5   8       52.57       60.35      7.79 o 
   6   5   8        1.54        5.76      6.94 o 
  -6   6   8       11.80       13.94     10.53 o 
  -5   6   8       28.29       31.72      6.75 o 
  -4   6   8       14.48       10.55      4.95 o 
  -3   6   8       12.46       14.80      3.32 o 
  -2   6   8      148.11      145.32      6.19 o 
  -1   6   8      307.18      303.17      6.27 o 
   0   6   8        1.13        6.91      1.91 o 
   1   6   8      306.26      310.82      7.60 o 
   2   6   8      140.46      142.77      5.89 o 
   3   6   8       11.21       12.35      4.85 o 
   4   6   8       14.34       10.60      4.91 o 
   5   6   8       28.12       28.81      6.48 o 
   6   6   8       11.98       18.48      6.59 o 
  -6   7   8        0.55       -2.68      9.66 o 
  -5   7   8       10.85       14.62      5.93 o 
  -4   7   8       14.16       10.73      5.29 o 
  -3   7   8       20.68       26.58      4.30 o 
  -2   7   8       96.66       90.38      4.68 o 
  -1   7   8       20.65       24.12      2.48 o 
   0   7   8      337.05      322.69      7.51 o 
   1   7   8       21.25       26.45      2.68 o 
   2   7   8       97.55       96.33      4.94 o 
   3   7   8       20.53       26.28      4.79 o 
   4   7   8       15.24       13.47      5.20 o 
   5   7   8       10.63       10.57      5.48 o 
   6   7   8        0.51       -1.52      6.76 o 
  -5   8   8       13.08        8.87      5.96 o 
  -4   8   8       18.48       22.42      6.65 o 
  -3   8   8       30.77       26.59     12.39 o 
  -2   8   8      151.02      147.52      7.13 o 
  -1   8   8      920.31      902.17     12.40 o 
   0   8   8      566.25      555.05     10.05 o 
   1   8   8      912.25      897.90     16.93 o 
   2   8   8      149.90      135.09      7.31 o 
   3   8   8       29.48       40.48      5.60 o 
   4   8   8       19.08       22.39      6.46 o 
   5   8   8       13.56       14.94      6.08 o 
  -5   9   8       20.99       20.89      6.66 o 
  -4   9   8       40.50       39.71      6.61 o 
  -3   9   8       42.90       53.29      5.75 o 
  -2   9   8       23.86       24.42      4.39 o 
  -1   9   8      102.54       98.97      5.16 o 
   0   9   8      859.64      831.52     16.17 o 
   1   9   8      103.43      101.53      6.02 o 
   2   9   8       25.64       20.72      4.23 o 
   3   9   8       42.50       49.49      5.81 o 
   4   9   8       40.86       39.83      5.72 o 
   5   9   8       20.53       34.66      7.33 o 
  -5  10   8        4.32        2.23      8.91 o 
  -4  10   8       39.64       14.03     16.19 o 
  -3  10   8       16.92       20.64      6.65 o 
  -2  10   8      189.64      171.66      8.56 o 
  -1  10   8        1.31        5.17      3.29 o 
   0  10   8       43.83       40.61      4.65 o 
   1  10   8        1.61        7.00      3.57 o 
   2  10   8      185.51      179.48     10.97 o 
   3  10   8       16.84       16.48      5.66 o 
   4  10   8       40.66       51.78      7.69 o 
   5  10   8        4.22       21.91      9.50 o 
  -4  11   8       13.85       22.01     10.90 o 
  -3  11   8       12.51        9.04      8.31 o 
  -2  11   8      165.65      173.22     10.28 o 
  -1  11   8       21.72       24.55      5.78 o 
   0  11   8        0.56        3.28      4.11 o 
   1  11   8       22.72       23.06      5.48 o 
   2  11   8      162.09      189.65     11.52 o 
   3  11   8       12.54       25.21      7.49 o 
   4  11   8       14.38       14.11      6.14 o 
  -4  12   8       29.50       57.29     13.56 o 
  -3  12   8       45.08       47.09     11.39 o 
  -2  12   8       12.52       23.16      8.52 o 
  -1  12   8       26.27       27.45      5.60 o 
   0  12   8      177.02      195.06     10.73 o 
   1  12   8       25.42       44.03      6.34 o 
   2  12   8       12.89       25.51      6.08 o 
   3  12   8       44.55       54.25      9.42 o 
   4  12   8       29.11       46.96      8.23 o 
  -3  13   8       28.44       23.95     11.70 o 
  -2  13   8       35.69       37.48      6.59 o 
  -1  13   8       12.42       15.72      5.51 o 
   0  13   8        3.82       13.72      5.28 o 
   1  13   8       11.96       26.17      6.26 o 
   2  13   8       34.56       48.32      7.96 o 
   3  13   8       29.09       31.92      7.59 o 
  -2  14   8        3.27       16.67      6.73 o 
  -1  14   8       18.78       32.28      6.53 o 
   0  14   8       11.42       14.75      5.51 o 
   1  14   8       17.64       36.11      6.85 o 
   2  14   8        3.11       15.74      6.71 o 
  -1  15   8       69.04       77.86      8.92 o 
   0  15   8        2.33       -4.48      7.39 o 
   1  15   8       70.15       72.46      8.89 o 
   1   0   9      355.41      328.23      8.24 o 
   2   0   9        3.19        0.06      2.53 o 
   3   0   9      148.21      145.27      8.74 o 
   4   0   9      171.25      156.79     12.73 o 
   5   0   9      226.56      217.38     13.47 o 
   6   0   9        7.28       21.32      7.09 o 
  -6   1   9       19.26       32.41      8.47 o 
  -5   1   9       17.43       20.65      6.62 o 
  -4   1   9       41.92       45.17      9.50 o 
  -3   1   9       15.25       19.70      3.33 o 
  -2   1   9      125.85      109.02      5.17 o 
  -1   1   9       59.66       55.22      3.74 o 
   0   1   9       49.02       61.49      3.79 o 
   1   1   9       54.76       55.82      3.67 o 
   2   1   9      127.76      102.84      6.65 o 
   3   1   9       15.95       12.83      3.26 o 
   4   1   9       41.25       43.99      5.51 o 
   5   1   9       16.95       22.48      6.24 o 
   6   1   9       18.92       32.73      9.15 o 
  -6   2   9        7.36        2.19     11.03 o 
  -5   2   9        4.66        8.44      8.18 o 
  -4   2   9      443.62      413.34     24.42 o 
  -3   2   9      273.08      267.74     13.97 o 
  -2   2   9      229.45      223.41     11.32 o 
  -1   2   9      380.30      377.51      6.04 o 
   0   2   9      845.56      844.98     14.90 o 
   1   2   9      393.56      376.85      8.80 o 
   2   2   9      230.18      225.18      7.69 o 
   3   2   9      272.89      253.72     12.30 o 
   4   2   9      446.82      426.12     14.67 o 
   5   2   9        5.22       12.94      6.05 o 
   6   2   9        7.22       18.19      8.18 o 
  -6   3   9       24.81       50.58     11.60 o 
  -5   3   9       27.12       26.85      9.40 o 
  -4   3   9       58.16       68.87     10.81 o 
  -3   3   9      167.59      151.20     14.12 o 
  -2   3   9       13.99       14.51      3.46 o 
  -1   3   9      920.70      942.50     11.86 o 
   0   3   9      132.68      149.71      4.40 o 
   1   3   9      933.77      959.72     14.57 o 
   2   3   9       14.73       13.50      2.91 o 
   3   3   9      161.91      155.66      7.14 o 
   4   3   9       58.76       75.96      7.75 o 
   5   3   9       26.48       22.51      6.07 o 
   6   3   9       24.92       28.77      8.84 o 
  -6   4   9        6.16        9.20     10.02 o 
  -5   4   9       23.66       29.59     10.15 o 
  -4   4   9       47.46       44.67      6.40 o 
  -3   4   9       52.21       45.40      5.84 o 
  -2   4   9       24.55       26.12      3.45 o 
  -1   4   9      205.11      199.60      5.22 o 
   0   4   9        3.97        2.63      1.94 o 
   1   4   9      198.86      193.75      7.20 o 
   2   4   9       24.12       19.55      5.04 o 
   3   4   9       53.47       37.69      4.39 o 
   4   4   9       49.16       48.88      6.71 o 
   5   4   9       23.84       27.06      6.67 o 
   6   4   9        6.17       11.85      7.91 o 
  -6   5   9        2.27       12.36     10.89 o 
  -5   5   9       34.82       26.90      9.17 o 
  -4   5   9       70.22       74.49      7.77 o 
  -3   5   9      303.36      269.45     10.76 o 
  -2   5   9      450.32      426.69      9.83 o 
  -1   5   9      197.75      200.83      6.06 o 
   0   5   9       23.41       29.71      2.59 o 
   1   5   9      194.79      200.62      6.37 o 
   2   5   9      439.66      448.16     11.79 o 
   3   5   9      300.71      276.75     12.41 o 
   4   5   9       69.98       67.53      7.52 o 
   5   5   9       34.53       33.38      6.86 o 
   6   5   9        2.48        3.27      6.43 o 
  -6   6   9        2.34        0.78      8.74 o 
  -5   6   9       33.65       40.72     10.76 o 
  -4   6   9      155.03      139.53     10.71 o 
  -3   6   9       40.17       32.10      4.77 o 
  -2   6   9       63.01       55.51      5.41 o 
  -1   6   9      414.95      434.51      8.49 o 
   0   6   9      126.34       98.44      6.05 o 
   1   6   9      414.86      441.07     10.82 o 
   2   6   9       63.18       55.39      4.21 o 
   3   6   9       40.00       36.49      5.82 o 
   4   6   9      152.01      156.87     10.39 o 
   5   6   9       34.20       38.25     10.17 o 
   6   6   9        2.38        1.39      6.39 o 
  -5   7   9       19.45       19.20      9.00 o 
  -4   7   9       44.30       42.94      6.66 o 
  -3   7   9       18.30       23.84      4.54 o 
  -2   7   9      394.63      384.93      9.31 o 
  -1   7   9       82.26       77.80      4.02 o 
   0   7   9       10.90       12.99      2.25 o 
   1   7   9       81.45       81.25      4.28 o 
   2   7   9      394.41      398.51     10.05 o 
   3   7   9       17.49       24.61      4.72 o 
   4   7   9       44.26       36.17      6.47 o 
   5   7   9       19.26       17.26      6.48 o 
  -5   8   9        0.31        5.94      5.94 o 
  -4   8   9        4.31       11.53      5.42 o 
  -3   8   9      226.88      206.10     17.27 o 
  -2   8   9       53.62       52.37      7.27 o 
  -1   8   9       70.87       79.50      5.62 o 
   0   8   9       50.88       49.88      3.46 o 
   1   8   9       72.66       68.75      5.18 o 
   2   8   9       54.54       60.61      5.48 o 
   3   8   9      224.91      207.14      9.82 o 
   4   8   9        4.55       11.27      4.74 o 
   5   8   9        0.32       19.79      6.79 o 
  -5   9   9        3.05       29.99      9.95 o 
  -4   9   9       12.23       11.68      5.26 o 
  -3   9   9       34.71       40.10      7.23 o 
  -2   9   9      338.13      287.16     12.08 o 
  -1   9   9      468.00      448.10     12.57 o 
   0   9   9      902.25      882.12     17.09 o 
   1   9   9      472.26      471.63     12.73 o 
   2   9   9      339.83      321.05     11.31 o 
   3   9   9       33.45       47.12      6.27 o 
   4   9   9       12.45       15.19      5.21 o 
   5   9   9        3.08       11.56      6.84 o 
  -4  10   9        2.03        6.35      5.23 o 
  -3  10   9        6.62       17.69      8.90 o 
  -2  10   9       39.15       49.38      5.18 o 
  -1  10   9       28.70       26.55      5.36 o 
   0  10   9      326.20      320.43     10.56 o 
   1  10   9       27.69       33.32      4.47 o 
   2  10   9       40.52       39.83      4.94 o 
   3  10   9        7.44        1.79      7.05 o 
   4  10   9        2.39       10.97      6.11 o 
  -4  11   9        0.25        5.38      9.29 o 
  -3  11   9       29.23       14.02      8.48 o 
  -2  11   9        3.02       13.45      4.52 o 
  -1  11   9       18.03       24.00      4.72 o 
   0  11   9        0.56        6.61      4.16 o 
   1  11   9       17.99       33.62      5.70 o 
   2  11   9        3.36       15.49      5.70 o 
   3  11   9       29.90       40.74      8.42 o 
   4  11   9        0.20        4.17      7.50 o 
  -4  12   9        2.83       18.08     10.61 o 
  -3  12   9       15.19       10.36      9.31 o 
  -2  12   9       28.78       38.26      6.20 o 
  -1  12   9       27.17       22.53      5.73 o 
   0  12   9        5.88       10.00      6.05 o 
   1  12   9       27.66       40.33      6.53 o 
   2  12   9       28.59       33.48      8.52 o 
   3  12   9       14.91       29.70      7.32 o 
   4  12   9        2.94       26.73      9.40 o 
  -3  13   9       16.69       40.39     12.51 o 
  -2  13   9       25.68       39.07      7.99 o 
  -1  13   9       19.28       29.16      6.49 o 
   0  13   9        0.28       11.34      5.21 o 
   1  13   9       20.15       33.29      6.48 o 
   2  13   9       25.80       40.19      7.55 o 
   3  13   9       16.90       17.84      7.28 o 
  -2  14   9        6.36       16.88      7.68 o 
  -1  14   9       81.80       73.99     11.35 o 
   0  14   9        0.76       25.50      7.99 o 
   1  14   9       80.84      102.24     12.03 o 
   2  14   9        6.63       21.70      7.27 o 
   0  15   9       55.68       55.51     10.49 o 
   0   0  10      227.66      287.50     17.59 o 
   1   0  10        7.36        6.74      2.43 o 
   2   0  10       17.03       18.73      2.83 o 
   3   0  10        5.71        9.77      4.28 o 
   4   0  10      197.19      223.14     14.36 o 
   5   0  10       33.65       33.59      6.92 o 
   6   0  10        3.66       12.56      8.63 o 
  -6   1  10        1.54       23.13      7.80 o 
  -5   1  10        9.68       23.84      6.99 o 
  -4   1  10       21.08       17.01      8.54 o 
  -3   1  10      343.92      334.28     15.17 o 
  -2   1  10      144.95      144.88      6.15 o 
  -1   1  10      676.40      701.97     13.12 o 
   0   1  10       80.43       77.09      4.43 o 
   1   1  10      666.14      710.05     12.97 o 
   2   1  10      144.04      147.10      8.18 o 
   3   1  10      348.03      320.69     10.55 o 
   4   1  10       20.37       15.90      5.78 o 
   5   1  10        9.40        9.53      6.38 o 
   6   1  10        1.50        6.63     10.13 o 
  -6   2  10        2.87       -7.21      7.94 o 
  -5   2  10        5.48        6.82      8.85 o 
  -4   2  10       92.14       76.19     12.55 o 
  -3   2  10      318.80      313.53     16.08 o 
  -2   2  10      209.67      202.20     11.03 o 
  -1   2  10      378.97      346.30      6.02 o 
   0   2  10      405.10      439.91      9.26 o 
   1   2  10      376.95      346.88     11.04 o 
   2   2  10      210.05      194.90      7.49 o 
   3   2  10      319.72      291.78      9.94 o 
   4   2  10       93.09       90.55      7.67 o 
   5   2  10        5.37       11.60      5.36 o 
   6   2  10        2.66        8.38      8.11 o 
  -6   3  10       12.18       14.31      8.24 o 
  -5   3  10        8.16       10.40      8.95 o 
  -4   3  10      368.69      377.83     23.88 o 
  -3   3  10      145.87      142.59      7.79 o 
  -2   3  10        2.45        3.31      3.14 o 
  -1   3  10      184.01      171.19      4.87 o 
   0   3  10      766.92      722.46     10.38 o 
   1   3  10      184.36      179.55      6.43 o 
   2   3  10        2.59        5.33      2.78 o 
   3   3  10      142.27      139.64      7.14 o 
   4   3  10      369.75      351.49     15.55 o 
   5   3  10        7.84        6.09     11.22 o 
   6   3  10       12.25        9.97      8.36 o 
  -6   4  10        9.24       11.46     10.72 o 
  -5   4  10       92.92       83.86     13.79 o 
  -4   4  10       12.91       21.37      8.59 o 
  -3   4  10      300.33      256.41     10.31 o 
  -2   4  10      491.75      454.50     13.03 o 
  -1   4  10      218.97      211.78      6.81 o 
   0   4  10      131.86      136.81      7.37 o 
   1   4  10      218.56      125.96     45.08 o 
   2   4  10      496.61      417.95     14.26 o 
   3   4  10      301.25      267.79     10.39 o 
   4   4  10       13.24       11.49      5.31 o 
   5   4  10       92.06       86.09      9.12 o 
   6   4  10        9.24       22.05      7.78 o 
  -6   5  10       13.09       13.64     10.86 o 
  -5   5  10        0.35        1.13      7.43 o 
  -4   5  10       32.39       37.55      6.39 o 
  -3   5  10       86.67       64.08      5.92 o 
  -2   5  10       14.54       17.63      3.97 o 
  -1   5  10       39.37       41.37      3.32 o 
   0   5  10       34.98       42.87      3.11 o 
   1   5  10       40.52       40.30      6.20 o 
   2   5  10       14.39       14.00      3.92 o 
   3   5  10       88.61       70.41      5.91 o 
   4   5  10       30.79       40.22      6.72 o 
   5   5  10        0.37        2.83      5.80 o 
   6   5  10       12.98       22.38      7.55 o 
  -5   6  10        4.26        4.34      8.43 o 
  -4   6  10       47.08       46.59      7.11 o 
  -3   6  10       15.54        8.92      4.08 o 
  -2   6  10      139.75      122.55      6.23 o 
  -1   6  10       88.83       87.32      3.99 o 
   0   6  10       42.02       48.56      3.71 o 
   1   6  10       89.92       85.70      4.99 o 
   2   6  10      144.29      120.73      6.92 o 
   3   6  10       15.73       11.30      4.76 o 
   4   6  10       46.75       40.84      6.97 o 
   5   6  10        4.56        9.04      5.87 o 
  -5   7  10        3.09        2.36      7.81 o 
  -4   7  10      105.81      102.05      9.07 o 
  -3   7  10      180.64      155.66      8.96 o 
  -2   7  10       44.95       26.46      4.07 o 
  -1   7  10       44.30       46.71      4.13 o 
   0   7  10      108.53      116.71      4.90 o 
   1   7  10       43.18       40.69      3.31 o 
   2   7  10       44.90       42.25      4.02 o 
   3   7  10      182.65      176.98      9.27 o 
   4   7  10      105.90      110.15      9.64 o 
   5   7  10        3.03        3.89      6.26 o 
  -5   8  10        5.88       -0.37      8.23 o 
  -4   8  10       10.45        8.89      5.46 o 
  -3   8  10        1.17        4.46      3.96 o 
  -2   8  10      329.74      313.31     10.20 o 
  -1   8  10       44.82       46.36      4.94 o 
   0   8  10       33.11       45.80      4.25 o 
   1   8  10       43.04       43.38      4.47 o 
   2   8  10      331.23      321.03     11.36 o 
   3   8  10        1.24       -0.34      4.30 o 
   4   8  10       10.39        9.05      5.09 o 
   5   8  10        5.70       21.78      7.01 o 
  -5   9  10        3.74        8.53      8.53 o 
  -4   9  10       12.10        7.59      7.00 o 
  -3   9  10       36.88       37.87      6.81 o 
  -2   9  10      128.90      112.40      7.44 o 
  -1   9  10       16.27       19.08      4.64 o 
   0   9  10      420.06      411.66     11.64 o 
   1   9  10       15.68       14.34      5.01 o 
   2   9  10      128.46      124.37      7.54 o 
   3   9  10       36.57       45.38      5.85 o 
   4   9  10       12.54       27.69      6.21 o 
   5   9  10        3.71        2.05      7.32 o 
  -4  10  10        4.13        6.83      5.29 o 
  -3  10  10       51.59       41.12     10.32 o 
  -2  10  10       28.55       29.57      6.94 o 
  -1  10  10       21.45       25.85      5.34 o 
   0  10  10      134.00      147.11      7.38 o 
   1  10  10       20.58       23.59      4.40 o 
   2  10  10       29.68       32.20      4.98 o 
   3  10  10       51.72       51.35      7.50 o 
   4  10  10        4.19       21.22      9.31 o 
  -4  11  10        6.31       21.40     10.33 o 
  -3  11  10       20.01       26.48     10.24 o 
  -2  11  10        2.73        9.47      4.67 o 
  -1  11  10       72.45       68.54      9.85 o 
   0  11  10        0.02       10.22      4.04 o 
   1  11  10       74.87       77.87      8.10 o 
   2  11  10        2.80        8.95      5.79 o 
   3  11  10       20.22       37.43      6.95 o 
   4  11  10        6.45       13.02      6.96 o 
  -3  12  10       18.09       27.33     10.58 o 
  -2  12  10        7.92       15.78      6.53 o 
  -1  12  10       20.30       22.39      7.09 o 
   0  12  10        8.71       15.65      6.95 o 
   1  12  10       21.47       32.64      6.13 o 
   2  12  10        8.08       15.06      6.18 o 
   3  12  10       18.02       16.79     10.78 o 
  -3  13  10       12.68       30.19     12.17 o 
  -2  13  10       26.97       28.47      7.76 o 
  -1  13  10       39.29       58.27      9.39 o 
   0  13  10        0.30       10.00      6.94 o 
   1  13  10       38.96       45.81      7.25 o 
   2  13  10       26.58       28.67      7.27 o 
   3  13  10       12.84       21.16      8.34 o 
  -2  14  10       10.83       26.63      8.63 o 
  -1  14  10        8.36       22.87      8.41 o 
   0  14  10        2.30       -1.64     11.77 o 
   1  14  10        8.01       21.42      6.64 o 
   2  14  10       10.88       23.34     12.09 o 
   1   0  11      204.79      206.94      7.31 o 
   2   0  11       80.76       84.12      4.78 o 
   3   0  11        9.41       14.52      4.53 o 
   4   0  11      192.54      166.60     11.52 o 
   5   0  11        1.41        3.50      8.23 o 
   6   0  11        5.14       12.54      7.79 o 
  -6   1  11        0.43        1.81      8.79 o 
  -5   1  11        3.60       10.99      8.67 o 
  -4   1  11      131.40      140.73     15.47 o 
  -3   1  11        1.20        7.41      4.77 o 
  -2   1  11      101.39      105.44      5.63 o 
  -1   1  11      274.77      278.51      8.60 o 
   0   1  11      160.93      153.62      6.30 o 
   1   1  11      275.57      282.00     10.41 o 
   2   1  11      102.53      101.65      7.51 o 
   3   1  11        1.14       -1.27      3.14 o 
   4   1  11      134.97      126.15      8.93 o 
   5   1  11        4.10       20.92      6.69 o 
   6   1  11        0.38        4.07      7.24 o 
  -6   2  11       26.67       32.80     17.86 o 
  -5   2  11       20.13       23.94      9.96 o 
  -4   2  11      108.52       93.27     13.02 o 
  -3   2  11       72.38       51.63      9.05 o 
  -2   2  11      176.08      165.09      7.85 o 
  -1   2  11      341.89      340.01      6.19 o 
   0   2  11      515.09      539.92     10.84 o 
   1   2  11      343.57      334.85     11.43 o 
   2   2  11      176.17      189.14      7.63 o 
   3   2  11       74.55       75.63      5.73 o 
   4   2  11      107.94      103.82      8.16 o 
   5   2  11       19.79       22.61      5.83 o 
   6   2  11       27.08       28.56      9.65 o 
  -6   3  11       12.65       31.11     19.26 o 
  -5   3  11       10.55      -10.25      7.98 o 
  -4   3  11       43.26       36.18      9.63 o 
  -3   3  11       57.78       56.30      5.63 o 
  -2   3  11       64.35       62.00      5.52 o 
  -1   3  11      327.91      322.47      7.73 o 
   0   3  11        3.83        5.87      2.39 o 
   1   3  11      322.56      293.61     21.63 o 
   2   3  11       61.57       62.29      4.78 o 
   3   3  11       59.46       58.53      5.16 o 
   4   3  11       42.52       40.31      6.12 o 
   5   3  11        9.94       10.24      6.40 o 
   6   3  11       13.01       24.85     17.89 o 
  -6   4  11        5.83       13.95     10.76 o 
  -5   4  11       43.92       47.55     11.68 o 
  -4   4  11       11.08        5.79      7.35 o 
  -3   4  11      264.03      249.97     10.54 o 
  -2   4  11       96.40       97.29      6.71 o 
  -1   4  11       14.19       17.20      2.27 o 
   0   4  11        5.68        1.13      2.20 o 
   1   4  11       14.46       10.45      2.54 o 
   2   4  11       94.46       82.74      6.31 o 
   3   4  11      266.01      255.65     10.46 o 
   4   4  11       12.11       12.75      5.77 o 
   5   4  11       43.71       28.24      7.21 o 
   6   4  11        6.11       11.43      9.92 o 
  -5   5  11       16.65       15.34      9.30 o 
  -4   5  11       83.61       84.94     12.20 o 
  -3   5  11       37.17       38.64      5.46 o 
  -2   5  11        3.74        7.87      3.69 o 
  -1   5  11      148.79      139.67      6.16 o 
   0   5  11       59.03       60.76      4.65 o 
   1   5  11      151.56      134.34     10.16 o 
   2   5  11        3.84        5.98      3.30 o 
   3   5  11       38.37       26.92      4.94 o 
   4   5  11       82.37       63.99      7.99 o 
   5   5  11       16.19       21.81      6.73 o 
  -5   6  11        5.13        3.07      8.23 o 
  -4   6  11       42.10       46.90     10.56 o 
  -3   6  11       89.15       81.53      6.95 o 
  -2   6  11        2.72        7.33      3.55 o 
  -1   6  11       77.55       70.14      9.12 o 
   0   6  11      151.39      142.20      5.38 o 
   1   6  11       76.48       78.15      5.07 o 
   2   6  11        2.95        9.53      3.46 o 
   3   6  11       89.79       84.38      6.49 o 
   4   6  11       43.48       54.94      7.52 o 
   5   6  11        5.30        3.60      6.23 o 
  -5   7  11       23.51       38.88     10.30 o 
  -4   7  11        1.21        9.61      5.16 o 
  -3   7  11       16.34       20.59      4.65 o 
  -2   7  11      121.63      131.81      8.09 o 
  -1   7  11      289.56      300.22      9.53 o 
   0   7  11      835.94      808.48     15.15 o 
   1   7  11      288.15      288.42      9.27 o 
   2   7  11      119.15      130.56      6.49 o 
   3   7  11       16.16       19.20      4.93 o 
   4   7  11        1.16       10.84      5.74 o 
   5   7  11       23.53       32.27      7.28 o 
  -5   8  11        3.65       11.98      8.65 o 
  -4   8  11        9.10       12.34      5.54 o 
  -3   8  11       23.08       26.07      7.43 o 
  -2   8  11        6.72       14.15      3.77 o 
  -1   8  11      297.44      294.33     16.74 o 
   0   8  11        3.98        5.08      2.81 o 
   1   8  11      296.03      270.54     11.55 o 
   2   8  11        6.89       13.91      6.31 o 
   3   8  11       24.73       24.65      5.45 o 
   4   8  11        8.85        9.96      5.59 o 
   5   8  11        3.77        6.62      7.04 o 
  -4   9  11       12.43       26.13      6.74 o 
  -3   9  11       40.90       37.21      7.02 o 
  -2   9  11       24.26       20.21      3.86 o 
  -1   9  11      157.25      152.71     24.46 o 
   0   9  11      175.75      167.95      9.64 o 
   1   9  11      156.42      161.22      9.26 o 
   2   9  11       24.03       29.01      4.70 o 
   3   9  11       40.78       51.49      6.11 o 
   4   9  11       11.90       22.81      5.59 o 
  -4  10  11        2.05       13.68      9.82 o 
  -3  10  11        2.20        3.45      7.77 o 
  -2  10  11       30.95       41.82      8.99 o 
  -1  10  11       22.05       20.62      5.39 o 
   0  10  11      103.97      104.94      7.85 o 
   1  10  11       22.35       25.51      4.58 o 
   2  10  11       30.04       40.84      5.36 o 
   3  10  11        2.52        9.35      6.03 o 
   4  10  11        2.07       -9.47      6.31 o 
  -4  11  11       12.23       21.86     10.43 o 
  -3  11  11       13.91       27.67     10.60 o 
  -2  11  11       32.44       37.00      6.06 o 
  -1  11  11       12.40       12.49      5.00 o 
   0  11  11       21.64       22.56      5.26 o 
   1  11  11       11.23       10.10      9.29 o 
   2  11  11       32.43       39.02      7.32 o 
   3  11  11       14.11        9.54      6.04 o 
   4  11  11       11.88       19.37      7.34 o 
  -3  12  11        4.24       19.02     10.12 o 
  -2  12  11       22.22       34.67      6.23 o 
  -1  12  11       15.01       19.53      7.38 o 
   0  12  11        8.85       19.28      6.73 o 
   1  12  11       14.94       31.04      6.29 o 
   2  12  11       23.00       36.23      8.32 o 
   3  12  11        4.34       27.86     11.77 o 
  -2  13  11       21.46       38.21      8.47 o 
  -1  13  11       58.67       49.95      9.55 o 
   0  13  11        0.84        5.70      7.23 o 
   1  13  11       59.34       47.60      8.12 o 
   2  13  11       21.61       44.06      7.68 o 
  -1  14  11       14.03       27.60      8.69 o 
   0  14  11        5.06       22.26      8.36 o 
   1  14  11       13.99       13.58      8.15 o 
   0   0  12      495.79      475.78     16.12 o 
   1   0  12       38.90       38.80      3.94 o 
   2   0  12       62.63       61.87      6.27 o 
   3   0  12      185.70      146.58      9.53 o 
   4   0  12       26.46       31.54      5.79 o 
   5   0  12       19.04       32.72      8.32 o 
   6   0  12        1.62        0.58      7.82 o 
  -6   1  12        7.97       35.79      9.96 o 
  -5   1  12       12.32       13.87      7.27 o 
  -4   1  12      121.35      113.08     10.94 o 
  -3   1  12       63.24       73.75      8.54 o 
  -2   1  12      245.31      243.57     12.45 o 
  -1   1  12      189.97      177.15      7.24 o 
   0   1  12       47.45       49.42      4.47 o 
   1   1  12      187.40      173.70      7.07 o 
   2   1  12      250.17      222.62     10.61 o 
   3   1  12       65.69       57.08      6.00 o 
   4   1  12      121.05      125.51      8.02 o 
   5   1  12       12.42       27.29      6.96 o 
   6   1  12        7.67       -0.98      7.34 o 
  -6   2  12        6.45       -5.68      9.42 o 
  -5   2  12        5.48       16.87     10.30 o 
  -4   2  12      123.56      117.41     11.31 o 
  -3   2  12       13.82       16.06      5.69 o 
  -2   2  12        1.29        1.95      3.09 o 
  -1   2  12        1.46        8.58      2.26 o 
   0   2  12      361.37      338.34      8.79 o 
   1   2  12        1.28        2.81      3.08 o 
   2   2  12        1.19        4.31      2.91 o 
   3   2  12       14.54       19.68      4.00 o 
   4   2  12      122.53      123.62      8.97 o 
   5   2  12        5.66       13.32      5.80 o 
   6   2  12        6.40       12.72      9.00 o 
  -5   3  12       18.44        0.62      9.09 o 
  -4   3  12       69.80       58.19     10.40 o 
  -3   3  12      231.07      230.86     15.41 o 
  -2   3  12       96.49       88.94     10.63 o 
  -1   3  12        2.42        2.92      3.32 o 
   0   3  12      323.21      298.78      7.02 o 
   1   3  12        3.05        6.64      2.67 o 
   2   3  12       93.21       87.35      6.54 o 
   3   3  12      232.28      229.92     14.63 o 
   4   3  12       70.65       86.99      7.99 o 
   5   3  12       18.14       16.75     11.22 o 
  -5   4  12       44.68       34.99     10.87 o 
  -4   4  12       10.60        3.38      5.55 o 
  -3   4  12       58.18       72.37      8.86 o 
  -2   4  12       43.24       44.86      5.27 o 
  -1   4  12      139.90      136.72      5.90 o 
   0   4  12      112.91      123.89      5.47 o 
   1   4  12      139.04      132.57      7.82 o 
   2   4  12       44.59       57.11      5.73 o 
   3   4  12       59.91       59.26      5.97 o 
   4   4  12       10.24        8.05      6.97 o 
   5   4  12       44.44       44.12      7.67 o 
  -5   5  12        5.45       11.59      8.94 o 
  -4   5  12       29.84       20.67      9.62 o 
  -3   5  12      139.49      125.87      8.28 o 
  -2   5  12        2.02        7.44      3.98 o 
  -1   5  12       12.48        7.56      3.03 o 
   0   5  12      139.65      139.75      6.30 o 
   1   5  12       13.74        9.66      2.63 o 
   2   5  12        1.93        6.70      3.49 o 
   3   5  12      136.85      127.11      9.59 o 
   4   5  12       29.59       29.73      7.09 o 
   5   5  12        5.46        3.06      6.64 o 
  -5   6  12       30.29       21.36     10.41 o 
  -4   6  12       13.00       24.55      9.15 o 
  -3   6  12       52.63       48.59      6.01 o 
  -2   6  12       45.11       50.56      5.58 o 
  -1   6  12       89.05       95.42      8.87 o 
   0   6  12      224.87      200.86      6.65 o 
   1   6  12       90.61       87.03      4.92 o 
   2   6  12       44.38       44.60      4.33 o 
   3   6  12       50.82       53.78      5.68 o 
   4   6  12       12.85       27.93      6.92 o 
   5   6  12       31.28       28.79     12.12 o 
  -5   7  12        0.68       11.54      8.93 o 
  -4   7  12       16.53       27.19      9.05 o 
  -3   7  12       16.31       17.15      4.71 o 
  -2   7  12       25.71       14.70      6.57 o 
  -1   7  12      150.30      146.51     10.04 o 
   0   7  12      255.19      229.91      7.28 o 
   1   7  12      146.86      134.86     11.90 o 
   2   7  12       26.42       28.97      3.91 o 
   3   7  12       15.55       22.62      5.24 o 
   4   7  12       16.16       23.09      6.61 o 
   5   7  12        0.57        3.10      9.03 o 
  -4   8  12       38.72       40.82      7.25 o 
  -3   8  12      167.38      145.59      9.45 o 
  -2   8  12      133.91      137.35      7.31 o 
  -1   8  12      331.03      322.13     11.02 o 
   0   8  12      143.09      144.26      8.27 o 
   1   8  12      334.00      281.71     20.04 o 
   2   8  12      132.47      139.29      8.00 o 
   3   8  12      169.45      133.63      8.79 o 
   4   8  12       37.86       40.29      6.32 o 
  -4   9  12        8.99       27.52      6.47 o 
  -3   9  12        4.24        4.37      4.44 o 
  -2   9  12       12.38       15.95      5.50 o 
  -1   9  12       41.22       40.14      5.91 o 
   0   9  12       88.68       95.52      7.51 o 
   1   9  12       40.92       39.66      4.68 o 
   2   9  12       11.53       20.81      4.49 o 
   3   9  12        3.65        8.03      4.85 o 
   4   9  12        8.76       10.76      5.70 o 
  -4  10  12       40.27       50.26     11.63 o 
  -3  10  12        2.62        0.95      6.03 o 
  -2  10  12        3.79        7.84      4.49 o 
  -1  10  12        5.90       18.21      5.11 o 
   0  10  12       46.28       40.83      6.08 o 
   1  10  12        6.06       10.13      4.00 o 
   2  10  12        3.75       15.78      4.21 o 
   3  10  12        2.54       10.38      7.55 o 
   4  10  12       39.58       48.49      8.58 o 
  -3  11  12        8.03       10.40      8.78 o 
  -2  11  12        1.41        7.51      4.81 o 
  -1  11  12       40.88       54.23      6.79 o 
   0  11  12        9.95       16.13      5.11 o 
   1  11  12       40.93       32.68      6.21 o 
   2  11  12        1.53       12.20      6.76 o 
   3  11  12        7.82       27.45      6.86 o 
  -3  12  12       26.40       35.50     11.18 o 
  -2  12  12        2.81       10.55      5.78 o 
  -1  12  12       37.72       68.14      9.90 o 
   0  12  12       15.84       17.17      7.99 o 
   1  12  12       38.74       42.94     11.07 o 
   2  12  12        2.77       15.36      6.66 o 
   3  12  12       26.29       61.12      9.26 o 
  -2  13  12       56.33       62.33     10.23 o 
  -1  13  12        5.21       23.22      8.12 o 
   0  13  12        9.87       15.59      7.91 o 
   1  13  12        5.14       31.19     10.34 o 
   2  13  12       55.60       59.64      9.01 o 
   1   0  13      224.66      233.03      9.25 o 
   2   0  13        0.08        1.83      3.85 o 
   3   0  13       66.75       66.58      7.39 o 
   4   0  13        0.19        1.76      5.20 o 
   5   0  13        0.05        6.28      7.17 o 
  -5   1  13        3.55       22.32     17.01 o 
  -4   1  13        8.28        6.45      6.21 o 
  -3   1  13      212.97      202.98     15.68 o 
  -2   1  13      366.69      346.60     13.65 o 
  -1   1  13      121.41      113.41      6.33 o 
   0   1  13      309.69      293.48      7.60 o 
   1   1  13      122.16      119.18      8.08 o 
   2   1  13      366.04      323.74     13.42 o 
   3   1  13      215.40      200.12      9.35 o 
   4   1  13        8.51       12.56      5.02 o 
   5   1  13        3.67       -3.79      6.71 o 
  -5   2  13       44.45       55.03     12.39 o 
  -4   2  13       43.41       61.10      8.87 o 
  -3   2  13      120.64      124.51     10.80 o 
  -2   2  13      311.23      287.72     13.27 o 
  -1   2  13       13.23       18.84      3.95 o 
   0   2  13        2.52        8.82      4.60 o 
   1   2  13       12.73       15.94      4.03 o 
   2   2  13      310.73      284.76     10.06 o 
   3   2  13      120.12      128.82      7.60 o 
   4   2  13       43.35       34.01      5.55 o 
   5   2  13       44.49       64.03      7.85 o 
  -5   3  13        5.05        4.19      9.60 o 
  -4   3  13        7.35        7.64      6.12 o 
  -3   3  13       86.87       83.64      9.35 o 
  -2   3  13       54.92       54.88      5.81 o 
  -1   3  13       36.07       32.34      6.00 o 
   0   3  13      356.88      360.78      8.62 o 
   1   3  13       36.76       24.55      4.62 o 
   2   3  13       54.94       52.51      4.90 o 
   3   3  13       86.84       79.99      6.33 o 
   4   3  13        6.89       11.04      4.94 o 
   5   3  13        4.81        1.03      6.51 o 
  -5   4  13        5.33       22.29      9.91 o 
  -4   4  13        5.14        6.47      5.69 o 
  -3   4  13       88.82       89.76      9.46 o 
  -2   4  13       61.80       67.77      6.36 o 
  -1   4  13        6.56        8.77      3.69 o 
   0   4  13      150.50      159.91      7.91 o 
   1   4  13        7.80        7.18      3.79 o 
   2   4  13       59.50       66.08      5.68 o 
   3   4  13       88.38       76.72      6.77 o 
   4   4  13        5.13       12.10      8.50 o 
   5   4  13        5.22        5.36      6.62 o 
  -5   5  13       12.68       19.61     10.39 o 
  -4   5  13       41.76       38.27      9.32 o 
  -3   5  13      161.89      138.15     11.37 o 
  -2   5  13      100.01       96.39      9.44 o 
  -1   5  13       28.14       31.89      4.55 o 
   0   5  13       46.99       48.50      3.61 o 
   1   5  13       26.08       29.27      4.02 o 
   2   5  13      100.32      108.04      8.68 o 
   3   5  13      160.25      148.77     12.63 o 
   4   5  13       40.96       42.87      7.69 o 
   5   5  13       12.86       14.45      7.41 o 
  -5   6  13       11.93       32.07     11.07 o 
  -4   6  13        3.54        6.58      6.21 o 
  -3   6  13       61.97       58.04     10.44 o 
  -2   6  13       60.87       70.28      6.80 o 
  -1   6  13       16.31       23.45      4.39 o 
   0   6  13      293.84      291.51      8.19 o 
   1   6  13       18.06       12.79      2.91 o 
   2   6  13       61.38       66.74      5.13 o 
   3   6  13       60.96       56.07      7.45 o 
   4   6  13        3.56        9.71      6.25 o 
   5   6  13       11.88       26.20      9.09 o 
  -4   7  13       28.65       27.73      9.61 o 
  -3   7  13       11.78       31.42      5.25 o 
  -2   7  13       53.21       38.83      5.60 o 
  -1   7  13        9.12       17.22      3.57 o 
   0   7  13        0.03        5.65      3.51 o 
   1   7  13        7.95       14.47      3.12 o 
   2   7  13       53.29       45.97      4.93 o 
   3   7  13       11.65       21.29      7.02 o 
   4   7  13       29.05       36.45      7.24 o 
  -4   8  13       24.56       29.94      9.31 o 
  -3   8  13       86.36       75.39      7.09 o 
  -2   8  13       55.63       62.13      6.60 o 
  -1   8  13       56.77       67.44      5.19 o 
   0   8  13        0.19        1.09      3.65 o 
   1   8  13       56.58       59.95      5.21 o 
   2   8  13       56.26       58.33      5.85 o 
   3   8  13       87.69       78.38      8.28 o 
   4   8  13       24.87       24.75      5.90 o 
  -4   9  13       25.25       17.89      9.21 o 
  -3   9  13       19.49       12.19      7.60 o 
  -2   9  13        9.20       13.22      6.14 o 
  -1   9  13        3.81        7.52      4.62 o 
   0   9  13        0.13       11.63      4.25 o 
   1   9  13        3.92        7.35      3.85 o 
   2   9  13        9.36       19.18      4.86 o 
   3   9  13       19.96       22.41      6.49 o 
   4   9  13       25.05       35.55      6.35 o 
  -3  10  13        9.78        1.64      6.65 o 
  -2  10  13       21.18       32.17      7.50 o 
  -1  10  13       79.84       79.67      7.78 o 
   0  10  13        9.28       24.80      5.27 o 
   1  10  13       79.52       99.06      7.43 o 
   2  10  13       21.17       32.12      5.25 o 
   3  10  13        9.88       18.53      5.53 o 
  -3  11  13        0.52       -4.55      6.84 o 
  -2  11  13        7.46       14.33      7.01 o 
  -1  11  13       47.69       39.93      7.25 o 
   0  11  13        0.17        7.16      5.15 o 
   1  11  13       47.12       48.54      6.67 o 
   2  11  13        7.24       21.75      7.80 o 
   3  11  13        0.57       22.03      7.69 o 
  -2  12  13       17.23       36.16      8.56 o 
  -1  12  13       13.71       14.53      7.76 o 
   0  12  13      146.37      163.97     30.70 o 
   1  12  13       13.73       24.66      7.78 o 
   2  12  13       18.10       36.06      9.47 o 
  -1  13  13       36.48       54.27     10.21 o 
   0  13  13       69.34       88.49     15.32 o 
   1  13  13       36.13       53.21     10.35 o 
   0   0  14       76.88       64.98      9.38 o 
   1   0  14      284.02      273.03      9.58 o 
   2   0  14       16.20       11.24      4.50 o 
   3   0  14        0.01       -1.80      4.63 o 
   4   0  14       38.22       49.32      8.96 o 
   5   0  14        2.74       -1.44      9.27 o 
  -5   1  14        6.10       19.42      7.86 o 
  -4   1  14       29.07       18.23     15.14 o 
  -3   1  14       12.14       12.73      5.85 o 
  -2   1  14      169.05      156.81     12.43 o 
  -1   1  14       63.35       60.56      5.29 o 
   0   1  14        0.33        3.38      3.25 o 
   1   1  14       64.07       51.75      5.73 o 
   2   1  14      174.20      145.53      9.32 o 
   3   1  14       11.82       19.07      5.35 o 
   4   1  14       29.66       28.98      5.45 o 
   5   1  14        6.42        4.05      7.11 o 
  -5   2  14        0.48       17.61      9.58 o 
  -4   2  14       19.84       22.15      7.27 o 
  -3   2  14      102.32       89.69      9.96 o 
  -2   2  14       42.27       44.70      7.10 o 
  -1   2  14       11.06       15.24      3.80 o 
   0   2  14      373.80      336.13     13.16 o 
   1   2  14       10.39       11.89      3.03 o 
   2   2  14       41.23       38.87      4.78 o 
   3   2  14      102.83       95.23      6.99 o 
   4   2  14       20.07       34.70      5.63 o 
   5   2  14        0.50       -1.56      6.13 o 
  -5   3  14       33.54       46.69     13.07 o 
  -4   3  14        8.93       13.69      6.92 o 
  -3   3  14       29.92       31.78      7.18 o 
  -2   3  14       70.91       50.97      7.40 o 
  -1   3  14      102.91       96.03      7.18 o 
   0   3  14      166.44      166.34      6.63 o 
   1   3  14      105.00       72.44     10.52 o 
   2   3  14       72.65       65.24      5.62 o 
   3   3  14       30.14       35.70      5.03 o 
   4   3  14        8.99       19.22      5.09 o 
   5   3  14       34.01       38.33      8.09 o 
  -5   4  14       14.97        4.95     10.19 o 
  -4   4  14       33.23       33.62      8.51 o 
  -3   4  14      102.25       99.97     10.32 o 
  -2   4  14       45.63       33.27      5.31 o 
  -1   4  14       26.72       24.14      4.69 o 
   0   4  14        0.89        5.34      3.22 o 
   1   4  14       27.83       36.12      3.76 o 
   2   4  14       46.49       47.45      5.47 o 
   3   4  14      101.31       91.30      7.48 o 
   4   4  14       32.98       48.27      8.05 o 
   5   4  14       14.88       33.03      8.09 o 
  -5   5  14       15.82       15.92     10.61 o 
  -4   5  14       13.20       18.57      7.02 o 
  -3   5  14       17.15       22.78      6.77 o 
  -2   5  14      114.57      112.01      8.14 o 
  -1   5  14       54.30       58.97      8.56 o 
   0   5  14      109.53      109.23      6.93 o 
   1   5  14       56.23       64.61      4.56 o 
   2   5  14      115.17      110.29      6.35 o 
   3   5  14       17.72       20.18      5.09 o 
   4   5  14       13.55       12.88      6.38 o 
   5   5  14       16.59       23.02      7.89 o 
  -4   6  14        6.10        8.99     14.13 o 
  -3   6  14       78.44       68.79     10.07 o 
  -2   6  14      105.37      102.81      8.07 o 
  -1   6  14       85.97       83.52      6.82 o 
   0   6  14      205.38      185.48     12.48 o 
   1   6  14       84.33       96.14      5.50 o 
   2   6  14      106.27      107.99      6.37 o 
   3   6  14       75.72       82.43      7.24 o 
   4   6  14        6.22        7.31      6.28 o 
  -4   7  14        8.65        3.09      6.26 o 
  -3   7  14       52.56       54.95     12.22 o 
  -2   7  14       79.86       82.50      8.78 o 
  -1   7  14        0.86        6.83      3.56 o 
   0   7  14      207.50      199.79      8.21 o 
   1   7  14        1.19        4.19      2.81 o 
   2   7  14       81.06       82.97      6.98 o 
   3   7  14       53.27       44.91      6.29 o 
   4   7  14        9.01        8.66      6.50 o 
  -4   8  14        2.25       11.31      8.32 o 
  -3   8  14       57.00       55.08      6.87 o 
  -2   8  14       11.82       10.43      4.69 o 
  -1   8  14       38.54       44.29      7.00 o 
   0   8  14       12.94       11.45      4.44 o 
   1   8  14       38.47       33.00      4.73 o 
   2   8  14       12.32       22.13      4.96 o 
   3   8  14       57.02       76.08      7.28 o 
   4   8  14        2.43        9.42      5.87 o 
  -3   9  14        3.25        8.97      8.23 o 
  -2   9  14        8.81       24.39      7.03 o 
  -1   9  14      100.44      104.86     16.15 o 
   0   9  14       10.86       22.19      4.98 o 
   1   9  14      100.14       99.60      6.94 o 
   2   9  14        8.24       12.70      4.39 o 
   3   9  14        3.40       13.91      5.04 o 
  -3  10  14        6.92       31.21     14.15 o 
  -2  10  14        2.89        0.82      6.40 o 
  -1  10  14       43.15       46.78     12.95 o 
   0  10  14       32.61       39.92      6.37 o 
   1  10  14       43.06       48.16      6.66 o 
   2  10  14        2.88        6.93      4.64 o 
   3  10  14        6.64       14.55      5.14 o 
  -2  11  14       16.74       32.80      8.45 o 
  -1  11  14        2.72        4.62      6.28 o 
   0  11  14       28.73       47.94      7.01 o 
   1  11  14        2.79       23.02      6.02 o 
   2  11  14       17.80       26.94     11.96 o 
  -1  12  14        2.94        9.20     11.27 o 
   0  12  14       18.34       40.46     10.86 o 
   1  12  14        3.13       12.34      7.87 o 
   1   0  15      211.56      210.83     10.81 o 
   2   0  15       78.05       76.15      7.50 o 
   3   0  15       70.08       52.23      7.09 o 
   4   0  15        0.33        4.60      5.46 o 
   5   0  15        1.75       22.26     14.59 o 
  -5   1  15        2.09        8.57      8.98 o 
  -4   1  15       26.93       34.27      8.55 o 
  -3   1  15       75.22       72.11     11.07 o 
  -2   1  15       52.69       50.47      6.45 o 
  -1   1  15      157.98      159.12      8.02 o 
   0   1  15       11.32       14.74      3.77 o 
   1   1  15      154.82      149.07      9.15 o 
   2   1  15       51.77       64.35      6.97 o 
   3   1  15       77.65       85.28      6.93 o 
   4   1  15       27.51       26.87      5.59 o 
   5   1  15        2.07       17.85     11.15 o 
  -5   2  15       12.15        8.63     10.40 o 
  -4   2  15        3.69        4.46      9.35 o 
  -3   2  15        3.62        4.19      5.70 o 
  -2   2  15      139.28      127.37     10.82 o 
  -1   2  15       17.85       19.22      4.49 o 
   0   2  15        8.52        7.04      3.51 o 
   1   2  15       19.31       16.09      4.73 o 
   2   2  15      140.99      131.27      7.33 o 
   3   2  15        3.94        2.83      4.19 o 
   4   2  15        3.96       10.88      4.78 o 
   5   2  15       12.70       18.02      7.64 o 
  -5   3  15        0.75        4.77     10.15 o 
  -4   3  15        1.71        8.26      6.64 o 
  -3   3  15       22.73       28.01     15.35 o 
  -2   3  15      116.56      107.76     10.19 o 
  -1   3  15       88.57       93.25      7.25 o 
   0   3  15        8.71       17.12      3.46 o 
   1   3  15       87.66       83.14      4.87 o 
   2   3  15      115.90      104.23      6.74 o 
   3   3  15       21.47       31.75      5.09 o 
   4   3  15        1.84        4.38      5.97 o 
   5   3  15        0.72        2.55      7.39 o 
  -4   4  15       30.16       29.77      8.04 o 
  -3   4  15       32.61       30.36      7.15 o 
  -2   4  15      173.15      169.95     19.42 o 
  -1   4  15       60.36       48.90     10.46 o 
   0   4  15       16.23       19.73      4.49 o 
   1   4  15       59.12       64.36      5.74 o 
   2   4  15      173.91      160.99      8.95 o 
   3   4  15       32.76       40.06      6.42 o 
   4   4  15       29.93       36.76      6.71 o 
  -4   5  15        3.58       12.69      9.84 o 
  -3   5  15       13.17        5.27      6.21 o 
  -2   5  15       24.95       29.48      5.55 o 
  -1   5  15      147.20      136.68      8.71 o 
   0   5  15       81.25       84.51      6.88 o 
   1   5  15      148.12      148.15      6.72 o 
   2   5  15       25.23       35.06      5.05 o 
   3   5  15       13.88       16.16      4.99 o 
   4   5  15        3.59        5.67      6.47 o 
  -4   6  15        9.30        7.24      7.97 o 
  -3   6  15        9.38       25.07      6.98 o 
  -2   6  15       42.64       40.11      5.81 o 
  -1   6  15       44.08       44.36      5.70 o 
   0   6  15      105.92       70.45     13.86 o 
   1   6  15       45.31       53.27      5.40 o 
   2   6  15       42.43       44.62      4.88 o 
   3   6  15        9.28       21.55      5.16 o 
   4   6  15        9.29       26.62      7.62 o 
  -4   7  15       13.45        7.83      7.04 o 
  -3   7  15        8.22       14.49      6.29 o 
  -2   7  15       67.88       54.16      6.51 o 
  -1   7  15       20.33       14.56      4.10 o 
   0   7  15       69.82       67.57      8.57 o 
   1   7  15       20.47       23.43      3.93 o 
   2   7  15       67.56       68.40      6.60 o 
   3   7  15        7.69       17.32      5.79 o 
   4   7  15       13.65       25.77      6.39 o 
  -3   8  15        0.10       19.13      6.74 o 
  -2   8  15       15.84       12.48      4.50 o 
  -1   8  15       13.59       20.33      5.88 o 
   0   8  15       49.83       40.34      7.73 o 
   1   8  15       13.27       22.03      4.83 o 
   2   8  15       15.95       26.60      5.12 o 
   3   8  15        0.12       16.83      5.55 o 
  -3   9  15        4.74        9.63      7.32 o 
  -2   9  15        6.91       26.85      7.43 o 
  -1   9  15        7.65       25.29      6.91 o 
   0   9  15       18.32       32.17      5.68 o 
   1   9  15        7.66       13.26      5.44 o 
   2   9  15        7.00       20.46      5.18 o 
   3   9  15        4.48       13.42      6.20 o 
  -2  10  15        6.34       12.00      7.24 o 
  -1  10  15       26.18       32.71      8.34 o 
   0  10  15        0.33        8.81      5.13 o 
   1  10  15       25.80       44.60      6.76 o 
   2  10  15        6.35       14.16      5.13 o 
  -2  11  15        5.78       14.87      7.95 o 
  -1  11  15       33.95       46.55      9.76 o 
   0  11  15        7.92       26.31      9.30 o 
   1  11  15       34.45       52.27      7.55 o 
   2  11  15        5.92       11.31      6.21 o 
   0  12  15        7.15       12.54      9.74 o 
   0   0  16        4.33        3.56      5.30 o 
   1   0  16      413.59      386.50     23.99 o 
   2   0  16        5.45       12.35      5.04 o 
   3   0  16        6.29        7.68      5.31 o 
   4   0  16        2.32        6.71      5.93 o 
  -4   1  16        1.20        9.47      6.79 o 
  -3   1  16       38.84       30.39     10.62 o 
  -2   1  16        8.27       13.95      5.22 o 
  -1   1  16       41.45       37.64      6.09 o 
   0   1  16      139.66      146.39      7.80 o 
   1   1  16       40.58       36.56      5.76 o 
   2   1  16        8.22        9.76      6.15 o 
   3   1  16       40.11       40.90      5.73 o 
   4   1  16        1.12        1.70      4.85 o 
  -4   2  16        8.31       15.36      7.66 o 
  -3   2  16       12.64       12.78      6.38 o 
  -2   2  16       50.78       54.50      8.41 o 
  -1   2  16       42.16       34.34      6.57 o 
   0   2  16        6.18       12.35      3.27 o 
   1   2  16       40.40       39.04      4.51 o 
   2   2  16       51.51       47.15      5.58 o 
   3   2  16       12.44       14.76      4.70 o 
   4   2  16        8.26       17.58      5.46 o 
  -4   3  16       37.69       29.97      8.47 o 
  -3   3  16       24.88       35.70      7.57 o 
  -2   3  16        5.79        5.79      5.79 o 
  -1   3  16       64.14       66.90      9.97 o 
   0   3  16        0.01        7.60      5.79 o 
   1   3  16       63.35       62.36      5.26 o 
   2   3  16        5.83        9.33      4.05 o 
   3   3  16       23.99       35.31      5.31 o 
   4   3  16       37.67       49.94      6.74 o 
  -4   4  16        8.31       14.61      7.67 o 
  -3   4  16        1.29        5.31      6.18 o 
  -2   4  16       86.77       85.68     17.62 o 
  -1   4  16       95.85       86.81      7.45 o 
   0   4  16       50.63       49.65      5.84 o 
   1   4  16       94.38       93.38      6.79 o 
   2   4  16       84.49       81.41      6.98 o 
   3   4  16        1.45        5.23      4.70 o 
   4   4  16        8.35       23.54      6.29 o 
  -4   5  16       27.61       22.05      8.02 o 
  -3   5  16       16.54       18.52      6.86 o 
  -2   5  16       33.38       33.35     10.83 o 
  -1   5  16       18.51       26.57      4.94 o 
   0   5  16       51.58       49.32      5.95 o 
   1   5  16       18.09       27.15      7.32 o 
   2   5  16       33.49       34.02      7.91 o 
   3   5  16       16.71       28.94      6.72 o 
   4   5  16       27.71       30.83      6.52 o 
  -4   6  16       27.00       26.17      9.47 o 
  -3   6  16       22.59       23.76      7.06 o 
  -2   6  16       80.63       83.84      9.85 o 
  -1   6  16       31.19       36.39      5.64 o 
   0   6  16        0.38        1.56      4.06 o 
   1   6  16       31.47       42.70      5.31 o 
   2   6  16       78.11       60.59     12.24 o 
   3   6  16       22.36       21.15      6.06 o 
   4   6  16       26.84       29.06      7.92 o 
  -3   7  16       11.54       15.86      7.29 o 
  -2   7  16       93.19       98.29      8.32 o 
  -1   7  16       21.08       22.48      5.91 o 
   0   7  16      152.65      142.69      9.80 o 
   1   7  16       20.78       19.10      4.14 o 
   2   7  16       93.56       97.94      7.67 o 
   3   7  16       11.91       30.22      5.94 o 
  -3   8  16       20.81       15.67      7.24 o 
  -2   8  16       12.27       25.00      5.43 o 
  -1   8  16       18.72       36.06      6.13 o 
   0   8  16        0.25        6.31      9.42 o 
   1   8  16       19.27       37.10      5.91 o 
   2   8  16       11.91       21.74      5.41 o 
   3   8  16       20.65       28.13      8.95 o 
  -2   9  16        1.48       10.65     11.24 o 
  -1   9  16       19.67       23.93      7.80 o 
   0   9  16        2.54       13.08      6.58 o 
   1   9  16       19.78       10.71      5.43 o 
   2   9  16        1.48       14.10      4.94 o 
  -2  10  16       11.49       12.42      7.71 o 
  -1  10  16       12.31       19.92      7.37 o 
   0  10  16        4.23       13.87     15.05 o 
   1  10  16       11.74       34.64     15.34 o 
   2  10  16       11.05       21.41      8.22 o 
  -1  11  16       36.80       49.84      9.76 o 
   0  11  16        3.08       10.75      7.89 o 
   1  11  16       37.71       48.93      7.82 o 
   1   0  17        1.48        7.08      8.39 o 
   2   0  17       28.52       33.83      6.14 o 
   3   0  17       27.35       34.25      6.89 o 
   4   0  17        2.01        6.08      6.07 o 
  -4   1  17        0.19        7.76     12.13 o 
  -3   1  17       13.91       14.09      6.37 o 
  -2   1  17       29.44       27.72     15.44 o 
  -1   1  17       45.51       50.71      7.88 o 
   0   1  17       18.15       19.81      5.08 o 
   1   1  17       44.58       44.96      6.14 o 
   2   1  17       29.95       37.42      9.39 o 
   3   1  17       14.30       12.72      4.94 o 
   4   1  17        0.18        5.61      5.37 o 
  -4   2  17       13.68       13.96     11.51 o 
  -3   2  17       40.55       48.44      8.70 o 
  -2   2  17       58.14       68.43      9.04 o 
  -1   2  17       39.23       45.99     12.20 o 
   0   2  17       10.12        4.71      4.30 o 
   1   2  17       40.45       29.68      4.44 o 
   2   2  17       58.87       56.71      5.80 o 
   3   2  17       41.18       46.62      5.96 o 
   4   2  17       13.71       21.25      7.92 o 
  -4   3  17        1.11       21.02     10.05 o 
  -3   3  17       13.67       32.55      9.89 o 
  -2   3  17       47.42       46.44      8.11 o 
  -1   3  17       28.27       32.41      7.85 o 
   0   3  17        0.01        2.76      3.91 o 
   1   3  17       28.96       34.53      4.60 o 
   2   3  17       48.06       51.65      5.60 o 
   3   3  17       13.88       16.24      5.04 o 
   4   3  17        1.18       14.44      5.63 o 
  -4   4  17        4.80       -1.83      6.63 o 
  -3   4  17       12.21       22.58      7.23 o 
  -2   4  17       75.60       69.94      9.38 o 
  -1   4  17       44.02       49.38      6.83 o 
   0   4  17        0.37        4.22      3.83 o 
   1   4  17       43.91       38.26      5.92 o 
   2   4  17       76.59       80.16      9.87 o 
   3   4  17       12.33       17.50      5.57 o 
   4   4  17        4.54        9.14      6.08 o 
  -3   5  17        1.93        7.63     13.94 o 
  -2   5  17       16.29       35.39      7.27 o 
  -1   5  17       97.45      104.88      9.62 o 
   0   5  17       19.45       17.59      7.01 o 
   1   5  17       98.74      101.04      8.24 o 
   2   5  17       15.25       30.61      4.67 o 
   3   5  17        1.91       11.88      7.16 o 
  -3   6  17       18.17       16.64     10.58 o 
  -2   6  17       20.43       17.71      6.67 o 
  -1   6  17        9.73       15.95      4.88 o 
   0   6  17       13.70       20.17      4.78 o 
   1   6  17        9.84       10.67      4.99 o 
   2   6  17       20.25       19.27      4.20 o 
   3   6  17       18.44       14.71      6.96 o 
  -3   7  17        5.04       19.64      8.73 o 
  -2   7  17        1.49       13.12      6.47 o 
  -1   7  17       26.84       40.10      6.20 o 
   0   7  17        6.69       11.70      4.45 o 
   1   7  17       26.97       26.91      7.64 o 
   2   7  17        1.57        7.92      4.66 o 
   3   7  17        5.04        4.35      5.66 o 
  -2   8  17        2.67        9.39      5.50 o 
  -1   8  17        2.08       14.51      7.26 o 
   0   8  17        0.84        7.35      6.40 o 
   1   8  17        2.22        6.67      6.77 o 
   2   8  17        2.61       15.15      5.29 o 
  -2   9  17       23.88       37.95     18.80 o 
  -1   9  17       13.70       19.07      7.93 o 
   0   9  17        4.65       15.11     12.58 o 
   1   9  17       13.59       18.00      8.03 o 
   2   9  17       23.96       36.34      9.58 o 
  -1  10  17        1.96        1.64      7.17 o 
   0  10  17       13.05        1.07      7.66 o 
   1  10  17        1.76       14.97     10.32 o 
   0   0  18       43.93       69.33     12.10 o 
   1   0  18       85.58       93.56      8.37 o 
   2   0  18        0.98        6.11      5.83 o 
   3   0  18        5.95       11.06      7.25 o 
   4   0  18        2.64        7.94      6.50 o 
  -4   1  18        1.82        6.80      7.50 o 
  -3   1  18       40.31       39.58     13.97 o 
  -2   1  18       35.62       35.10      7.82 o 
  -1   1  18       38.35       35.47      6.15 o 
   0   1  18       13.16       10.86      5.32 o 
   1   1  18       38.54       39.46      6.06 o 
   2   1  18       34.82       48.24      5.59 o 
   3   1  18       41.10       40.92      5.89 o 
   4   1  18        1.88       12.15      6.25 o 
  -3   2  18       12.29       10.25     16.54 o 
  -2   2  18       41.50       58.36      8.89 o 
  -1   2  18       38.81       55.19      7.93 o 
   0   2  18       40.64       40.78      5.91 o 
   1   2  18       39.35       40.68      4.90 o 
   2   2  18       41.56       42.68      5.47 o 
   3   2  18       12.13       13.20      5.48 o 
  -3   3  18        9.01       13.16      7.30 o 
  -2   3  18       14.09       24.10      7.12 o 
  -1   3  18       50.47       51.55      7.89 o 
   0   3  18       30.34       26.96      5.29 o 
   1   3  18       50.95       51.30      5.23 o 
   2   3  18       14.50        9.79      4.56 o 
   3   3  18        8.72       13.69      5.17 o 
  -3   4  18        1.45        2.32      6.73 o 
  -2   4  18       16.26       33.19      7.69 o 
  -1   4  18       47.87       37.12      7.03 o 
   0   4  18        0.14        5.86      4.44 o 
   1   4  18       47.94       52.40      8.80 o 
   2   4  18       16.93       16.58      5.30 o 
   3   4  18        1.52        6.41      5.40 o 
  -3   5  18       45.13       45.08      9.22 o 
  -2   5  18       13.03       21.19     10.93 o 
  -1   5  18        1.35        6.67      5.57 o 
   0   5  18        8.20        9.26      4.68 o 
   1   5  18        1.44        9.27      4.84 o 
   2   5  18       12.62       13.43      5.03 o 
   3   5  18       45.17       49.89      6.96 o 
  -3   6  18       10.13       16.65      7.53 o 
  -2   6  18        2.09        1.61      6.56 o 
  -1   6  18       75.90       74.35      9.23 o 
   0   6  18        4.99        6.08      4.52 o 
   1   6  18       76.13       75.70      9.26 o 
   2   6  18        2.29       -2.61      4.55 o 
   3   6  18       10.27       19.83      6.27 o 
  -2   7  18        0.42       11.47      7.11 o 
  -1   7  18        8.74       20.75      5.69 o 
   0   7  18        5.67       16.90      5.51 o 
   1   7  18        9.07       18.37      7.33 o 
   2   7  18        0.41        6.57     14.90 o 
  -2   8  18        5.54        9.53      6.86 o 
  -1   8  18        6.29        7.45      7.55 o 
   0   8  18        5.91       17.05      7.85 o 
   1   8  18        5.88        2.61      7.30 o 
   2   8  18        5.80       13.16      8.17 o 
  -1   9  18        0.94       11.27      7.85 o 
   0   9  18       33.37       43.03      9.26 o 
   1   9  18        0.92        0.88      8.99 o 
   1   0  19        2.02        5.13      4.87 o 
   2   0  19       12.74       19.65      6.10 o 
   3   0  19        1.55        4.65     10.63 o 
  -3   1  19        4.51       12.04      9.53 o 
  -2   1  19       14.63       19.04      7.06 o 
  -1   1  19       17.75       14.00      6.03 o 
   0   1  19      151.20      141.72     13.92 o 
   1   1  19       18.01       19.46      5.40 o 
   2   1  19       14.51       23.43      5.32 o 
   3   1  19        4.43       10.10      5.41 o 
  -3   2  19        3.02       29.51      8.19 o 
  -2   2  19        7.97       15.59      6.60 o 
  -1   2  19       33.39       31.72      7.02 o 
   0   2  19       10.14       12.25      5.58 o 
   1   2  19       33.49       34.95      6.11 o 
   2   2  19        7.42       11.90      6.37 o 
   3   2  19        2.94       19.70      5.59 o 
  -3   3  19        2.19        0.55     14.87 o 
  -2   3  19       19.30       28.95      7.69 o 
  -1   3  19       36.05       36.93     11.76 o 
   0   3  19        0.13        7.46      4.92 o 
   1   3  19       35.34       34.73      6.53 o 
   2   3  19       19.18       26.26      5.03 o 
   3   3  19        2.37       12.29      6.04 o 
  -3   4  19       11.29       19.21      8.52 o 
  -2   4  19       10.88        2.51      6.58 o 
  -1   4  19        3.97        9.95      5.73 o 
   0   4  19        0.08        4.46      4.54 o 
   1   4  19        3.71       20.94      6.96 o 
   2   4  19       10.54       22.14      8.28 o 
   3   4  19       11.39       17.87      6.22 o 
  -2   5  19        4.13        7.17      6.83 o 
  -1   5  19        9.40       24.24      8.13 o 
   0   5  19        1.22       11.49      5.12 o 
   1   5  19        9.14       19.68      7.30 o 
   2   5  19        4.11       11.40      6.11 o 
  -2   6  19        2.69        8.57      6.98 o 
  -1   6  19       36.26       44.82      7.84 o 
   0   6  19       29.34       42.18      7.08 o 
   1   6  19       36.18       50.16      8.19 o 
   2   6  19        2.69        9.41      7.09 o 
  -1   7  19       15.43       18.06      7.21 o 
   0   7  19       42.76       47.20      6.73 o 
   1   7  19       14.83        8.37      7.74 o 
   0   8  19        0.02       19.47      8.29 o 
   0   0  20      191.63      225.10     21.62 o 
   1   0  20       21.01       12.28      6.42 o 
   2   0  20       61.84       70.11      8.54 o 
  -2   1  20        4.89       16.68      6.99 o 
  -1   1  20        6.65       11.39      6.43 o 
   0   1  20        0.83        2.87      5.55 o 
   1   1  20        6.74       10.80      5.46 o 
   2   1  20        5.02       18.91      6.72 o 
  -2   2  20        7.69       15.96      7.20 o 
  -1   2  20       20.35       12.79      6.46 o 
   0   2  20        1.11       15.80      5.88 o 
   1   2  20       20.70       18.25      5.95 o 
   2   2  20        7.78       15.72      6.44 o 
  -2   3  20        1.76        1.86      6.78 o 
  -1   3  20       26.39       27.54      7.14 o 
   0   3  20       17.34       21.05     12.92 o 
   1   3  20       26.95       40.88      6.58 o 
   2   3  20        1.89        3.67      4.63 o 
  -2   4  20        9.56       21.20     11.03 o 
  -1   4  20        4.83       15.74      8.26 o 
   0   4  20        1.59        5.24      5.62 o 
   1   4  20        4.58       12.17      8.43 o 
   2   4  20        9.53       17.33      6.29 o 
  -1   5  20        3.01       11.54     11.44 o 
   0   5  20        2.26        4.11      5.27 o 
   1   5  20        2.83       20.40      6.09 o 
  -1   6  20        3.46       14.02      7.66 o 
   0   6  20        5.23       11.55      9.68 o 
   1   6  20        3.57       13.00      5.65 o 
   1   0  21        0.33       18.16      6.73 o 
  -1   1  21        7.86       19.42      6.62 o 
   0   1  21        3.00        7.47      5.89 o 
   1   1  21        8.00        6.87      6.82 o 
  -1   2  21        0.32       24.82      7.67 o 
   0   2  21       47.91       54.24      8.68 o 
   1   2  21        0.27       10.00      6.47 o 
  -1   3  21        2.73        7.33      6.68 o 
   0   3  21        6.41       26.14      7.03 o 
   1   3  21        2.63        8.17      5.52 o 
   0   4  21        3.20       15.48      6.36 o 
                                                 
